# Supplementary material for: Predation Risk Experienced by Tadpoles Shapes Personalities Before but Not After Metamorphosis
Source: Ecol Evol. 2024 Nov 13;14(11):e70532. doi: 10.1002/ece3.70532 (PMC11560291; doi:10.1002/ece3.70532)
Supplement: Supplementary file 1 — Appendix S1. [file ECE3-14-e70532-s001.zip]

Archive with 5 entries (5 files):
- 24codeRevision.R
- 24README.txt
- kidl24.txt
- vidl24.txt
- zabki24.txt
