# Supplementary material for: Predation Risk Experienced by Tadpoles Shapes Personalities Before but Not After Metamorphosis
Source: Ecol Evol. 2024 Nov 13;14(11):e70532. doi: 10.1002/ece3.70532 (PMC11560291; doi:10.1002/ece3.70532)
Supplement: Supplementary file 1 — Appendix S1. [file ECE3-14-e70532-s001.zip › 24codeRevision.R]

# Barbara Pietrzak 2024. Code for analyses presented in:
# Predation risk experienced by tadpoles shapes personalities
# before but not after metamorphosis. # CC4.0
# FIGURES ~ line 720

### Libraries ###
library(nlme) # gls
library(car)  # Anova
library(rptR) # rptGaussian
library(survival)   # Surv, survfit
library(coxme)      # as censored cases and mixed effects
library(tidyr)      # data to wide format for coxme
library(survminer)  # ggsurvplot_df
library(SurvRegCensCov)

### Data ###
# read tadpole boldness data
kidl <- read.table("kidl24.txt", header=TRUE)
head(kidl)
dim(kidl)
# read tadpole activity data
vidl <- read.table("vidl24.txt", header=TRUE)
head(vidl)
dim(vidl)
# read froglet emergence data
zabki <- read.table("zabki24.txt", header = T, sep = "\t")
head(zabki)


####################################
######   Tests from methods   ######
###### Timespan between tests ######
######    also in Table 1     ######
####################################

# define function that calculates timespan between dates #
calc_date_diff <- function(data, data_col, kij_col) {
  # Check if the required columns are present in the data frame
  if (!all(c(data_col, kij_col) %in% colnames(data))) {
    stop("The data frame must contain specified columns.")
  }
  # Convert the specified columns to date objects
  data[[data_col]] <- as.Date(as.character(data[[data_col]]), format = "%y%m%d")
  # Initialize an empty list to store results
  result_list <- list()
  # Get unique values in the 'kij' column
  unique_kij <- unique(data[[kij_col]])
  # Loop through each unique 'kij' value and calculate the difference in days
  for (k in unique_kij) {
    subset_data <- data[data[[kij_col]] == k, ]
    result_list[[as.character(k)]] <- as.numeric(difftime(max(subset_data[[data_col]]), min(subset_data[[data_col]]), units = "days"))
  }
  # Convert the list to a data frame
  result_df <- data.frame(kij = names(result_list), span = unlist(result_list))
  return(result_df)
}

# get tadpole timespans (between first and third assay)
timespan.k <- calc_date_diff(kidl, "data.x", "kij")
head(timespan.k)
hist(timespan.k$span)
summary(timespan.k$span)
#Min. 1st Qu.  Median    Mean 3rd Qu.    Max. 
#6.00   13.00   16.00   15.53   18.00   22.00
sd(timespan.k$span) 

# get froglet timespans (between first and third assay)
timespan.f <- calc_date_diff(zabki, "data", "kij")
head(timespan.f)
hist(timespan.f$span)
summary(timespan.f$span)
#Min. 1st Qu.  Median    Mean 3rd Qu.    Max. 
#2.000   2.000   3.000   2.755   3.000   4.000
sd(timespan.f$span) 

### get how much time between tadpole and frog assay 
### i.e. between 3. and 4. assay:

# extract necessary data into a data frame
osobniki <- c(kidl$kij, zabki$kij)
daty <- c(kidl$data.x, zabki$data)
osdat <- data.frame(osobniki, daty)
colnames(osdat) <- c("kij", "data")
head(osdat)

# define an adjusted function
calc_date_diff_2 <- function(data, data_col, kij_col) {
  # Check if the required columns are present in the data frame
  if (!all(c(data_col, kij_col) %in% colnames(data))) {
    stop("The data frame must contain specified columns.")
  }
  # Convert the specified columns to date objects
  data[[data_col]] <- as.Date(as.character(data[[data_col]]), format = "%y%m%d")
  # Initialize an empty list to store results
  result_list <- list()
  # Get unique values in the 'kij' column
  unique_kij <- unique(data[[kij_col]])
  # Loop through each unique 'kij' value and calculate the difference in days
  for (k in unique_kij) {
    subset_data <- data[data[[kij_col]] == k, ]
    result_list[[as.character(k)]] <- as.numeric(difftime(sort(subset_data[[data_col]])[4], sort(subset_data[[data_col]])[3], units = "days"))
  }
  # Convert the list to a data frame
  result_df <- data.frame(kij = names(result_list), span = unlist(result_list))
  return(result_df)
}

# get timespans between last tadpole and first froglet assay
timespan.tf <- calc_date_diff_2(osdat, "data", "kij")
head(timespan.tf)
hist(timespan.tf$span)
summary(timespan.tf$span)
#Min. 1st Qu.  Median    Mean 3rd Qu.    Max. 
#4       8      10      10      13      18
sd(timespan.tf$span)

### check if timespans differ between N and P animals

# for tadpoles
Pspan <- timespan.k[which(grepl("P", timespan.k$kij, fixed=TRUE)),]$span
Nspan <- timespan.k[which(grepl("N", timespan.k$kij, fixed=TRUE)),]$span
t.test(Pspan, Nspan)

# for froglets
Pspanf <- timespan.f[which(grepl("P", timespan.f$kij, fixed=TRUE)),]$span
Nspanf <- timespan.f[which(grepl("N", timespan.f$kij, fixed=TRUE)),]$span
t.test(Pspanf, Nspanf)

# from tadpole to frog
Pspantf <- timespan.tf[which(grepl("P", timespan.tf$kij, fixed=TRUE)),]$span
Nspantf <- timespan.tf[which(grepl("N", timespan.tf$kij, fixed=TRUE)),]$span
t.test(Pspantf, Nspantf)


#############################################
##### GLS - tadpole boldness & activity #####
#####              Appendix             #####
#############################################

### Time in open ###

# check models with and without interaction
mtioi <- gls(u.t.o ~ as.factor(nr.fil) * kijwar,
             correlation = corAR1(form = ~ nr.dn.fil | kij, 
                                  value = 0.8990),
             data=kidl, method="REML")
mtio <- gls(u.t.o ~ as.factor(nr.fil) + kijwar,
            correlation = corAR1(form = ~ nr.dn.fil | kij, 
                                 value = 0.8990),
            data=kidl, method="REML")
anova(mtioi, mtio) # without
### This model ###
summary(mtio)
Anova(mtio, type=3) 
### Pairwise comparisons ###
pairwise.wilcox.test(kidl$u.t.o, kidl$kijwar.nr.f, p.adjust.method = "holm")
pairwise.wilcox.test(kidl$u.t.o, kidl$kijwar, p.adjust.method = "holm") # 0.0088
pairwise.wilcox.test(kidl$u.t.o, kidl$nr.fil, p.adjust.method = "holm") 

### Time in plants ###

# check models with and without interaction
mtipi <- gls(u.t.r ~ as.factor(nr.fil) * kijwar,
             correlation = corAR1(form = ~ nr.dn.fil | kij, 
                                  value = 0.8990),
             data=kidl, method="REML")
mtip <- gls(u.t.r ~ as.factor(nr.fil) + kijwar,
            correlation = corAR1(form = ~ nr.dn.fil | kij, 
                                 value = 0.8990),
            data=kidl, method="REML")
anova(mtipi, mtip) # without
### This model ###
summary(mtip)
Anova(mtip, type=3) 
### Pairwise comparisons ###
pairwise.wilcox.test(kidl$u.t.r, kidl$kijwar.nr.f, p.adjust.method = "holm")
pairwise.wilcox.test(kidl$u.t.r, kidl$kijwar, p.adjust.method = "holm") # 0.077
pairwise.wilcox.test(kidl$u.t.r, kidl$nr.fil, p.adjust.method = "holm") 

### Time at walls ###

# check models with and without interaction
mtawi <- gls(u.t.b ~ as.factor(nr.fil) * kijwar,
             correlation = corAR1(form = ~ nr.dn.fil | kij, 
                                  value = 0.8990),
             data=kidl, method="REML")
mtaw <- gls(u.t.b ~ as.factor(nr.fil) + kijwar,
            correlation = corAR1(form = ~ nr.dn.fil | kij, 
                                 value = 0.8990),
            data=kidl, method="REML")
anova(mtawi, mtaw) # without
### This model ###
summary(mtaw)
Anova(mtaw)
nova(mtaw, type=3) 
### Pairwise comparisons ###
pairwise.wilcox.test(kidl$u.t.b, kidl$kijwar.nr.f, p.adjust.method = "holm")
pairwise.wilcox.test(kidl$u.t.b, kidl$kijwar, p.adjust.method = "holm") # 0.099
pairwise.wilcox.test(kidl$u.t.b, kidl$nr.fil, p.adjust.method = "holm") 

### Time immobile ###

# check models with and without interaction
mtii <- gls(p.t.imm20 ~ as.factor(nr.fil) * kijwar,
            correlation = corAR1(form = ~ nr.dn.fil | kij, 
                                 value = 0.8990),
            data=vidl, method="REML")
mti <- gls(p.t.imm20 ~ as.factor(nr.fil) + kijwar,
           correlation = corAR1(form = ~ nr.dn.fil | kij, 
                                value = 0.8990),
           data=vidl, method="REML")
anova(mtii, mti) # ns
### This model ###
summary(mtii)
Anova(mtii, type=3)
### Pairwise comparisons ###
pairwise.wilcox.test(vidl$p.t.imm20, vidl$kijwar.nr.f, p.adjust.method = "holm")
pairwise.wilcox.test(vidl$p.t.imm20, vidl$kijwar, p.adjust.method = "holm") 
pairwise.wilcox.test(vidl$p.t.imm20, vidl$nr.fil, p.adjust.method = "holm") 

### Velocity - median ###

# check models with and without interaction
mv50i <- gls(vc20.50 ~ as.factor(nr.fil) * kijwar,
             correlation = corAR1(form = ~ nr.dn.fil | kij, 
                                  value = 0.8990),
             data=vidl, method="REML")
mv50 <- gls(vc20.50 ~ as.factor(nr.fil) + kijwar,
            correlation = corAR1(form = ~ nr.dn.fil | kij, 
                                 value = 0.8990),
            data=vidl, method="REML")
anova(mv50i, mv50) # ns
### This model ###
summary(mv50i)
Anova(mv50i, type=3)
### Pairwise comparisons ###
pairwise.wilcox.test(vidl$vc20.50, vidl$kijwar.nr.f, p.adjust.method = "holm")
pairwise.wilcox.test(vidl$vc20.50, vidl$kijwar, p.adjust.method = "holm") 
pairwise.wilcox.test(vidl$vc20.50, vidl$nr.fil, p.adjust.method = "holm") 

### Velocity - 3.Q ###

# check models with and without interaction
mv75i <- gls(vc20.75 ~ as.factor(nr.fil) * kijwar,
             correlation = corAR1(form = ~ nr.dn.fil | kij, 
                                  value = 0.8990),
             data=vidl, method="REML")
mv75 <- gls(vc20.75 ~ as.factor(nr.fil) + kijwar,
            correlation = corAR1(form = ~ nr.dn.fil | kij, 
                                 value = 0.8990),
            data=vidl, method="REML")
anova(mv75i, mv75) # with
### This model ###
summary(mv75i)
Anova(mv75i, type=3)
### Pairwise comparisons ###
pairwise.wilcox.test(vidl$vc20.75, vidl$kijwar.nr.f, p.adjust.method = "holm")
pairwise.wilcox.test(vidl$vc20.75, vidl$kijwar, p.adjust.method = "holm") 
pairwise.wilcox.test(vidl$vc20.75, vidl$nr.fil, p.adjust.method = "holm") 


##############################################
####            REPEATABILITY             ####
####             TAB. A2, A3              ####
##############################################

### Data transformation ###

# following assumption checks for untransformed data, as below
# activity (immobility time) # ptimm20 -> ^2
traptimm <- vidl$p.t.imm20^2
vidl$traptimm <- traptimm
# boldness (time in open) # uto -> sqrt
trato <- sqrt(kidl$u.t.o)
kidl$trato <- trato

### Data subsets ###

# N - no predator, P - predator exposed
Nkidl <- kidl[which(kidl$kijwar=="N"),]
Pkidl <- kidl[which(kidl$kijwar=="P"),]
Nvidl <- vidl[which(vidl$kijwar=="N"),]
Pvidl <- vidl[which(vidl$kijwar=="P"),]

# i - ini, c - cue, l - liv
Ni.kidl <- Nkidl[which(Nkidl$nr.fil=="1"),]
Nc.kidl <- Nkidl[which(Nkidl$nr.fil=="2"),]
Nl.kidl <- Nkidl[which(Nkidl$nr.fil=="3"),]
Pi.kidl <- Pkidl[which(Pkidl$nr.fil=="1"),]
Pc.kidl <- Pkidl[which(Pkidl$nr.fil=="2"),]
Pl.kidl <- Pkidl[which(Pkidl$nr.fil=="3"),]

Ni.vidl <- Nvidl[which(Nvidl$nr.fil=="1"),]
Nc.vidl <- Nvidl[which(Nvidl$nr.fil=="2"),]
Nl.vidl <- Nvidl[which(Nvidl$nr.fil=="3"),]
Pi.vidl <- Pvidl[which(Pvidl$nr.fil=="1"),]
Pc.vidl <- Pvidl[which(Pvidl$nr.fil=="2"),]
Pl.vidl <- Pvidl[which(Pvidl$nr.fil=="3"),]

dane.A <- c("Ni.vidl", "Nc.vidl", "Nl.vidl", "Pi.vidl", "Pc.vidl", "Pl.vidl")
dane.B <- c("Ni.kidl", "Nc.kidl", "Nl.kidl", "Pi.kidl", "Pc.kidl", "Pl.kidl")

### Check assumptions ###

# loop through each set of activity data
for (i in dane.A) {
  # Assuming 'i' is a data frame with a column 'p.t.imm20'
  df <- get(i)
  # Check if there are at least two observations in each group
  if (all(table(df$kij) >= 2)) {
    # Plot histogram
    hist(df$traptimm, main = paste("Histogram for", i))
    # Perform Bartlett's test
    bartlett_result <- bartlett.test(traptimm ~ kij, df)
    # Print results of Bartlett's test
    cat("Bartlett's Test for", i, ":\n")
    print(bartlett_result)
    # QQ plot
    qqnorm(df$traptimm)
    qqline(df$traptimm)
    # Add a new line for separation
    cat("\n\n")
  } else {
    cat("Not enough observations in each group for", i, "\n\n")
  }
}

# loop through each set of boldness data
for (i in dane.B) {
  df <- get(i)
  # Check if there are at least two observations in each group
  if (all(table(df$kij) >= 2)) {
    # Plot histogram
    hist(df$trato, main = paste("Histogram for", i))
    # Perform Bartlett's test
    bartlett_result <- bartlett.test(trato ~ kij, df)
    # Print results of Bartlett's test
    cat("Bartlett's Test for", i, ":\n")
    print(bartlett_result)
    # QQ plot
    qqnorm(df$trato)
    qqline(df$trato)
    # Add a new line for separation
    cat("\n\n")
  } else {
    cat("Not enough observations in each group for", i, "\n\n")
  }
}

### Calculate repeatabilities - ACTIVITY ###

# adjusted repeatability for activity
Ni.rit <- rptGaussian(traptimm ~ (1|kij), 
                      grname=c("kij"), data=Ni.vidl, 
                      nboot=1000, npermut=1000) 
Nc.rit <- rptGaussian(traptimm ~ (1|kij), 
                      grname=c("kij"), data=Nc.vidl, 
                      nboot=1000, npermut=1000) 
Nl.rit <- rptGaussian(traptimm ~ (1|kij), 
                      grname=c("kij"), data=Nl.vidl, 
                      nboot=1000, npermut=1000) 

Pi.rit <- rptGaussian(traptimm ~ (1|kij), 
                      grname=c("kij"), data=Pi.vidl, 
                      nboot=1000, npermut=1000) 
Pc.rit <- rptGaussian(traptimm ~ (1|kij), 
                      grname=c("kij"), data=Pc.vidl, 
                      nboot=1000, npermut=1000) 
Pl.rit <- rptGaussian(traptimm ~ (1|kij), 
                      grname=c("kij"), data=Pl.vidl, 
                      nboot=1000, npermut=1000) 

# variances for activity
Ni.ritv <- rptGaussian(traptimm ~ (1|kij), ratio=FALSE, 
                       grname=c("kij", "Residual"), data=Ni.vidl, 
                       nboot=1000, npermut=1000) 
Nc.ritv <- rptGaussian(traptimm ~ (1|kij), ratio=FALSE, 
                       grname=c("kij", "Residual"), data=Nc.vidl, 
                       nboot=1000, npermut=1000) 
Nl.ritv <- rptGaussian(traptimm ~ (1|kij), ratio=FALSE, 
                       grname=c("kij", "Residual"), data=Nl.vidl, 
                       nboot=1000, npermut=1000)

Pi.ritv <- rptGaussian(traptimm ~ (1|kij), ratio=FALSE, 
                       grname=c("kij", "Residual"), data=Pi.vidl, 
                       nboot=1000, npermut=1000)
Pc.ritv <- rptGaussian(traptimm ~ (1|kij), ratio=FALSE, 
                       grname=c("kij", "Residual"), data=Pc.vidl, 
                       nboot=1000, npermut=1000)
Pl.ritv <- rptGaussian(traptimm ~ (1|kij), ratio=FALSE, 
                       grname=c("kij", "Residual"), data=Pl.vidl, 
                       nboot=1000, npermut=1000) 

### Calculate repeatabilities - BOLDNESS ###

# repeatability for boldness
Ni.rot <- rptGaussian(trato ~ (1|kij), 
                      grname=c("kij"), data=Ni.kidl, 
                      nboot=1000, npermut=1000)
Nc.rot <- rptGaussian(trato ~ (1|kij), 
                      grname=c("kij"), data=Nc.kidl, 
                      nboot=1000, npermut=1000)
Nl.rot <- rptGaussian(trato ~ (1|kij), 
                      grname=c("kij"), data=Nl.kidl, 
                      nboot=1000, npermut=1000)

Pi.rot <- rptGaussian(trato ~ (1|kij), 
                      grname=c("kij"), data=Pi.kidl, 
                      nboot=1000, npermut=1000)
Pc.rot <- rptGaussian(trato ~ (1|kij), 
                      grname=c("kij"), data=Pc.kidl, 
                      nboot=1000, npermut=1000)
Pl.rot <- rptGaussian(trato ~ (1|kij), 
                      grname=c("kij"), data=Pl.kidl, 
                      nboot=1000, npermut=1000)

# variances for boldness
Ni.rotv <- rptGaussian(trato ~ (1|kij), ratio=FALSE,
                       grname=c("kij", "Residual"), data=Ni.kidl, 
                       nboot=100, npermut=100)
Nc.rotv <- rptGaussian(trato ~ (1|kij), ratio=FALSE, 
                       grname=c("kij", "Residual"), data=Nc.kidl, 
                       nboot=100, npermut=100)
Nl.rotv <- rptGaussian(trato ~ (1|kij), ratio=FALSE, 
                       grname=c("kij", "Residual"), data=Nl.kidl, 
                       nboot=100, npermut=100)

Pi.rotv <- rptGaussian(trato ~ (1|kij), ratio=FALSE, 
                       grname=c("kij", "Residual"), data=Pi.kidl, 
                       nboot=100, npermut=100)
Pc.rotv <- rptGaussian(trato ~ (1|kij), ratio=FALSE, 
                       grname=c("kij", "Residual"), data=Pc.kidl, 
                       nboot=100, npermut=100)
Pl.rotv <- rptGaussian(trato ~ (1|kij), ratio=FALSE, 
                       grname=c("kij", "Residual"), data=Pl.kidl, 
                       nboot=100, npermut=100)


#######################################################
###     Control for time elapsed between tests     ####
#######################################################

# put timespan into activity and boldness datasets
kidls <- merge(kidl, timespan.k, by = "kij")
vidls <- merge(vidl, timespan.k, by = "kij")
head(kidls)
head(vidls)

# check if ii-variance correlates with timespan:

# for three boldness parameters
kspan <- do.call(rbind, as.list(by(kidls$span, kidls$kij, mean)))
varuto <- do.call(rbind, as.list(by(kidls$u.t.o, kidls$kij, var)))
varutb <- do.call(rbind, as.list(by(kidls$u.t.b, kidls$kij, var)))
varutr <- do.call(rbind, as.list(by(kidls$u.t.r, kidls$kij, var)))
SV.kidl <- data.frame(kspan, varuto, varutb, varutr)
# Pearson's product-moment correlation
cor.test(SV.kidl$kspan, SV.kidl$varuto) 
cor.test(SV.kidl$kspan, SV.kidl$varutb) 
cor.test(SV.kidl$kspan, SV.kidl$varutr) 

# for three activity parameters
varuti <- do.call(rbind, as.list(by(vidls$p.t.imm20, vidls$kij, var)))
varv50 <- do.call(rbind, as.list(by(vidls$vc20.50, vidls$kij, var)))
varv75 <- do.call(rbind, as.list(by(vidls$vc20.75, vidls$kij, var)))
# as in vidl 48 inds. only (not 49), merge data frames:
kij <- row.names(varuti)
V.vidl <- data.frame(kij, varuti, varv50, varv75)
SV.vidl <- merge(timespan.k, V.vidl, by = "kij")
# Pearson's product-moment correlation
cor.test(SV.vidl$span, SV.vidl$varuti) 
cor.test(SV.vidl$span, SV.vidl$varv50) 
cor.test(SV.vidl$span, SV.vidl$varv75) 


#############################################
###    Merge tadpole and froglet data     ###
#############################################

# define function which merges multiple data frames by "kij"
MyMergeKij <- function(x, y) {
  df <- merge(x, y, by = "kij", all.x = FALSE, all.y = FALSE)
  return(df)
}

# tadpole boldness single values - means and medians of nine measurements
uto.m <- aggregate(u.t.o~kij, data=kidl, FUN=mean)
utb.m <- aggregate(u.t.b~kij, data=kidl, FUN=mean)
utr.m <- aggregate(u.t.r~kij, data=kidl, FUN=mean)
uto.md <- aggregate(u.t.o~kij, data=kidl, FUN=median)
utb.md <- aggregate(u.t.b~kij, data=kidl, FUN=median)
utr.md <- aggregate(u.t.r~kij, data=kidl, FUN=median)
# put into a data frame
kidl9 <- Reduce(MyMergeKij, list(uto.m, utb.m, utr.m, uto.md, utb.md, utr.md))
colnames(kidl9) <- c("kij", "uto.m", "utb.m", "utr.m", "uto.md", "utb.md", "utr.md")
head(kidl9) 

# tadpole activity single values - means and medians of nine measurements
uti.m <- aggregate(p.t.imm20 ~ kij, data=vidl, FUN = mean)
vc50.m <- aggregate(vc20.50 ~ kij, data=vidl, FUN = mean)
vc75.m <- aggregate(vc20.75 ~ kij, data=vidl, FUN = mean)
uti.md <- aggregate(p.t.imm20 ~ kij, data=vidl, FUN = median)
vc50.md <- aggregate(vc20.50 ~ kij, data=vidl, FUN = median)
vc75.md <- aggregate(vc20.75 ~ kij, data=vidl, FUN = median)
# put into a data frame
vidl9 <- Reduce(MyMergeKij, list(uti.m, vc50.m, vc75.m, uti.md, vc50.md, vc75.md))
colnames(vidl9) <- c("kij", "uti.m", "vc50.m", "vc75.m", "uti.md", "vc50.md", "vc75.md")
head(vidl9)

# froglet single values - means, medians and sums of three measurements
t.wyj.m <- aggregate(t.wyj900 ~ kij, data=zabki, FUN = mean)
t.wyj.md <- aggregate(t.wyj900 ~ kij, data=zabki, FUN = median)
t.wyj.s <- aggregate(t.wyj900 ~ kij, data=zabki, FUN = sum)
# put into a data frame
zab3 <- Reduce(MyMergeKij, list(t.wyj.m, t.wyj.md, t.wyj.s))
colnames(zab3) <- c("kij", "t.wyj.m", "t.wyj.md", "t.wyj.s")
head(zab3)

# tadpole-froglet data frame
KVZ <- Reduce(MyMergeKij, list(kidl9, vidl9, zab3))
head(KVZ)


#############################
###      Growth rate      ###
#############################

# get tadpole growth rate 
# as size difference over time between 1. and 3. measurement
kidls$dlugosc <- as.numeric(kidls$dlugosc)
gr <- vector()
for (i in levels(as.factor(kidls$kij))) {
  df <- kidls[which(kidl$kij == i), ]
  wlk1 <- df[which(df$nr.dn==1 & df$nr.fil==1), "dlugosc"]
  wlk3 <- df[which(df$nr.dn==3 & df$nr.fil==1), "dlugosc"]
  ts <- df[which(df$nr.dn==3 & df$nr.fil==1), "span"]
  war <- df[which(df$nr.dn==3 & df$nr.fil==1), "kijwar"]
  if (is.numeric(wlk1) & is.numeric(wlk3)) {
    if (!is.na(wlk1) & !is.na(wlk3)) {
      tw <- (wlk3 - wlk1)/(ts)
      wek <- c(i, war, as.numeric(tw))
      gr <- as.data.frame(rbind(gr, wek))
    } else {
      next
    }
  }
}
names(gr) <- c("kij", "kijwar", "growth")
gr$growth <- as.numeric(gr$growth)
summary(gr$growth)
sd(gr$growth) 

# check if N and P tadpoles differ in growth rate
t.test(gr[which(gr$kijwar=="N"), "growth"],
       gr[which(gr$kijwar=="P"), "growth"])

t.test(gr[which(gr$kijwar=="N"), "growth"],
       gr[which(gr$kijwar=="P"), "growth"], var.equal=TRUE)

# check if growth rate correlates with boldness or activity
KVZG <- merge(KVZ, gr, by = "kij")
cor.test(KVZG$uto.m, KVZG$growth)
cor.test(KVZG$uti.m, KVZG$growth)
cor.test(KVZG$t.wyj.m, KVZG$growth)
cor.test(KVZG$uto.md, KVZG$growth)
cor.test(KVZG$uti.md, KVZG$growth)
cor.test(KVZG$t.wyj.md, KVZG$growth)


##########################################
###           Tadpole size             ###
##########################################

# take complete cases, as for size some missing values
kidlc <- kidl[complete.cases(kidl),]
vidlc <- vidl[complete.cases(vidl),]

# check models with and without body length

# boldness
mtiol <- gls(u.t.o ~ as.factor(nr.fil) + kijwar + dlugosc, 
             correlation = corAR1(form = ~ nr.dn.fil | kij, 
                                  value = 0.8990),
             data=kidlc, method="REML")
mtio <- gls(u.t.o ~ as.factor(nr.fil) + kijwar,
            correlation = corAR1(form = ~ nr.dn.fil | kij, 
                                 value = 0.8990),
            data=kidlc, method="REML")
AIC(mtiol, mtio) # without
Anova(mtiol) # size ns

mtirl <- gls(u.t.r ~ as.factor(nr.fil) + kijwar + dlugosc, 
             correlation = corAR1(form = ~ nr.dn.fil | kij, 
                                  value = 0.8990),
             data=kidlc, method="REML")
mtir <- gls(u.t.r ~ as.factor(nr.fil) + kijwar,
            correlation = corAR1(form = ~ nr.dn.fil | kij, 
                                 value = 0.8990),
            data=kidlc, method="REML")
AIC(mtirl, mtir) # without
Anova(mtirl) # size ns

mtibl <- gls(u.t.b ~ as.factor(nr.fil) + kijwar + dlugosc, 
             correlation = corAR1(form = ~ nr.dn.fil | kij, 
                                  value = 0.8990),
             data=kidlc, method="REML")
mtib <- gls(u.t.b ~ as.factor(nr.fil) + kijwar,
            correlation = corAR1(form = ~ nr.dn.fil | kij, 
                                 value = 0.8990),
            data=kidlc, method="REML")
AIC(mtibl, mtib) # without
Anova(mtibl) # size ns

# activity
mtiml <- gls(p.t.imm20 ~ as.factor(nr.fil) + kijwar + dlugosc, 
             correlation = corAR1(form = ~ nr.dn.fil | kij, 
                                  value = 0.8990),
             data=vidlc, method="REML")
mtim <- gls(p.t.imm20 ~ as.factor(nr.fil) + kijwar,
            correlation = corAR1(form = ~ nr.dn.fil | kij, 
                                 value = 0.8990),
            data=vidlc, method="REML")
AIC(mtiml, mtim) # without
Anova(mtiml) # size ns

mtv50l <- gls(vc20.50 ~ as.factor(nr.fil) + kijwar + dlugosc, 
              correlation = corAR1(form = ~ nr.dn.fil | kij, 
                                   value = 0.8990),
              data=vidlc, method="REML")
mtv50 <- gls(vc20.50 ~ as.factor(nr.fil) + kijwar,
             correlation = corAR1(form = ~ nr.dn.fil | kij, 
                                  value = 0.8990),
             data=vidlc, method="REML")
AIC(mtv50l, mtv50) # without
Anova(mtv50l) # size ns

mtv75l <- gls(vc20.75 ~ as.factor(nr.fil) + kijwar + dlugosc, 
              correlation = corAR1(form = ~ nr.dn.fil | kij, 
                                   value = 0.8990),
              data=vidlc, method="REML")
mtv75 <- gls(vc20.75 ~ as.factor(nr.fil) + kijwar,
             correlation = corAR1(form = ~ nr.dn.fil | kij, 
                                  value = 0.8990),
             data=vidlc, method="REML")
AIC(mtv75l, mtv75) # without
Anova(mtv75l) # size ns

# check correlations of behaviour with size

cor.test(kidlc$dlugosc, kidlc$u.t.o)
cor.test(kidlc$dlugosc, kidlc$u.t.r)
cor.test(kidlc$dlugosc, kidlc$u.t.b)
cor.test(vidlc$dlugosc, vidlc$p.t.imm20)
cor.test(vidlc$dlugosc, vidlc$vc20.50)
cor.test(vidlc$dlugosc, vidlc$vc20.75)

# For the repeatable tadpole activity, take complete cases vidl:
Pvidlc <- vidlc[which(vidlc$kijwar=="P"),]
Pi.vidlc <- Pvidlc[which(Pvidlc$nr.fil=="1"),]
Pc.vidlc <- Pvidlc[which(Pvidlc$nr.fil=="2"),]
cor.test(Pi.vidlc$dlugosc, Pi.vidlc$p.t.imm20)


##########################################
###    Tadpole behavioural syndrome    ###
##########################################

# boldness & activity
cor.test(KVZ$uto.m, KVZ$uti.m)


##########################################
###        Froglet emergence           ###
###        Survival analysis           ###
##########################################

# check effect of N/P and body size
xmedl <- coxme(Surv(t.wyj900, wyszla) ~ kijwar + dl.mm + (1|kij), 
               data=zabki, na.action="na.omit")
summary(xmedl)
Anova(xmedl)


##########################################
###    Tadpole - froglet behaviour     ###
###             Correlations           ###
##########################################

cor.test(KVZ$uto.m, KVZ$t.wyj.m)
cor.test(KVZ$uto.m, KVZ$t.wyj.md)
cor.test(KVZ$uto.m, KVZ$t.wyj.s)
cor.test(KVZ$utr.m, KVZ$t.wyj.m)
cor.test(KVZ$utr.m, KVZ$t.wyj.md)
cor.test(KVZ$utr.m, KVZ$t.wyj.s)
cor.test(KVZ$utb.m, KVZ$t.wyj.m)
cor.test(KVZ$utb.m, KVZ$t.wyj.md)
cor.test(KVZ$utb.m, KVZ$t.wyj.s)
cor.test(KVZ$uti.m, KVZ$t.wyj.m)
cor.test(KVZ$uti.m, KVZ$t.wyj.md)
cor.test(KVZ$uti.m, KVZ$t.wyj.s)
cor.test(KVZ$vc50.m, KVZ$t.wyj.m)
cor.test(KVZ$vc50.m, KVZ$t.wyj.md)
cor.test(KVZ$vc50.m, KVZ$t.wyj.s)
cor.test(KVZ$vc75.m, KVZ$t.wyj.m)
cor.test(KVZ$vc75.m, KVZ$t.wyj.md)
cor.test(KVZ$vc75.m, KVZ$t.wyj.s)
# same for median tadpole behaviours (".md")


##########################################
###             FIGURES                ###
##########################################

###############
### FIG. A1 ###
###############
param.bold <- c("u.t.o", "u.t.r", "u.t.b")
param.acti <- c("p.t.imm20", "vc20.50", "vc20.75")
tyt.bold <- c("Time in open", "Time among plants", "Time at walls")
tyt.acti <- c("Time immobile", 
              expression("Median speed [cm s"^-1*"]"), 
              expression("3Q speed [cm s"^-1*"]"))
main = expression("My Title"^2)
acti.ylim <- list(c(0,1), c(0,4), c(0,6))
acti.yat <- list(seq(0, 1, 0.2), seq(0, 4, 1), seq(0, 6, 1))
literki.b <- list(c("ab","c","c","a","bc","bc"),
                  c("b","a","a","b","ab","ab"),
                  c("b","a","ab","ab","ab","ab"))
literki.a <- list(c("a","bc","c","a","a","ab"),
                  c("cd","ab","a","d","cd","bc"),
                  c("c","ab","a","c","c","bc"))
warianty <- rep(c("ini", "cue", "live"), 2)
kolory6 <- c("turquoise1", "turquoise3", "turquoise4",
             "tomato1", "tomato3", "tomato4") 
#boxplot(kidl$u.t.o ~ interaction(kidl$nr.fil, kidl$kijwar),
#        col=kolory6, border=c(rep("gray33",3), rep("black",3)),
#        xlab="Treatment", ylab="Time spent in open", cex.lab=1.5) 

par(oma = c(6, 3, 0, 0) + 0.1)
par(mar=c(0.5, 4.5, 1.5, 0.5), las=1)

par(mfcol=c(3,2))
# A-C boldness
for (i in param.bold) {
  
  print(i)
  boxplot(kidl[,which(names(kidl)==i)] 
          ~ interaction(kidl$nr.fil, kidl$kijwar), cex=1.2,
          col=kolory6, border=c(rep("gray33",3), rep("black",3)), 
          ylim = c(0, 1), ylab=tyt.bold[which(param.bold==i)],
          axes=F)
  box()
  axis(2, at = seq(0, 1, 0.2) )#, cex.axis=1.2) 
  #text(x=1:6, y=1.1, literki.b[[which(param.bold==i)]])
  ifelse(i=="u.t.b", axis(1, at = 1:6, labels=warianty, 
                          cex.axis=1.2), print("not bottom"))
  mtext(literki.b[[which(param.bold==i)]], 
        side=3, outer=F, line=0.3, at=1:6, cex=0.6)
  mtext(c("A","B","C")[[which(param.bold==i)]], 
        side=3, outer=F, line=0.25, at=-0.8, cex=1.1)
}
# D-F activity
for (i in param.acti) {
  
  print(i)
  boxplot(vidl[,which(names(vidl)==i)]
          ~ interaction(vidl$nr.fil, vidl$kijwar), cex=1.2,
          col=kolory6, border=c(rep("gray33",3), rep("black",3)), 
          ylim = acti.ylim[[which(param.acti==i)]], 
          ylab=tyt.acti[which(param.acti==i)],
          axes=F)
  box()
  axis(2, at = acti.yat[[which(param.acti==i)]] )#, cex.axis=1.2)
  #text(x=1:6, y=1.1, literki.a[[which(param.acti==i)]])
  ifelse(i=="vc20.75", axis(1, at = 1:6, labels=warianty, 
                            cex.axis=1.2), print("not bottom"))
  mtext(literki.a[[which(param.acti==i)]], 
        side=3, outer=F, line=0.3, at=1:6, cex=0.6)
  mtext(c("D","E","F")[[which(param.acti==i)]], 
        side=3, outer=F, line=0.25, at=-0.8, cex=1.1)
}
mtext("N", side=1, outer=T, line=2.5, at=0.21, cex=1.1)
mtext("P", side=1, outer=T, line=2.5, at=0.39, cex=1.1)
mtext("N", side=1, outer=T, line=2.5, at=0.71, cex=1.1)
mtext("P", side=1, outer=T, line=2.5, at=0.89, cex=1.1)
mtext("Treatment", side=1, outer=T, line=4, at=0.55, cex=1.2)
mtext("Behavioural parameter", side=2, outer=T, 
      line=1, at=0.5, las=0, cex=1.1)


##############
### FIG. 2 ###
##############
# read repeatability data manually taken from Tab. A2
repy <- read.table("Fig2R.tsv", header=TRUE)
head(repy)

par(mfcol=c(1,1))

x <- 1:6
warianty <- rep(c("I", "II", "III"), 2)
kolory6 <- c("turquoise1", "turquoise3", "turquoise4",
             "tomato1", "tomato3", "tomato4") 

plot(x, repy$r, ylim=range(c(0,1)), bg=kolory6, cex=3,
     pch=21, ylab=" ", axes=F)
arrows(x, repy$r-repy$se, x, repy$r+repy$se, #col=kolory6,  
       length=0.05, angle=90, code=3, lwd=2)
# redundant, but easy way to have points over whiskers:
points(x, repy$r,ylim=range(c(0,1)), bg=kolory6, cex=3,
       pch=21)
box()
axis(1, at = 1:6, labels=warianty, cex.axis=1.3)
axis(2, at = seq(0, 1, 0.2), cex.axis=1.2)
mtext("N", side=1, outer=T, line=3, at=0.35, cex=2)
mtext("P", side=1, outer=T, line=3, at=0.79, cex=2)
mtext("Repeatability", side=2, outer=T, 
      line=0.1, at=0.5, las=0, cex=1.5)
text(4, 0.8, "*", cex=4)
text(5, 0.8, "*", cex=4)


##############
### FIG. 3 ###
##############
par(oma = c(1.5, 2.5, 0, 0) + 0.1)
par(mar=c(3.5, 2, 1.5, 0.5), las=1)

par(mfrow=c(1,1))
plot(jitter(zabki$dl.mm, factor=10), jitter(zabki$t.wyj900, factor=100), 
     col=ifelse(zabki$kijwar=="N",'turquoise3','tomato3'),
     ylab=" ", xlab=" ", ylim=c(0,1000), axes=F, cex=1.3)
box()
axis(1, labels=T)
axis(2, at = seq(0, 1000, 200))
mtext("Young frog length [mm]", 
      side=1, outer=F, line=2.5, cex=1.1)
mtext("Time to emergence [s]", side=2, outer=F, 
      line=3.2, at=500, las=0, cex=1.1)


##############
### FIG. 4 ###
##############
zabki$t.wyj900tru <- as.vector(censorContVar(zabki$t.wyj900, ULOD=900)[,2])
max(zabki$t.wyj900tru, na.rm=T)
fit <- survfit(Surv(t.wyj900tru, wyszla) ~ kijwar, 
               data=zabki, na.action="na.omit")
ggsurvplot_df(surv_summary(fit, zabki), conf.int = TRUE,
              legend.title = "Rearing treatment", 
              legend.labs = c("N", "P"),
              legend = c(0.7, 0.85),
              ylab = "1 - emergence",
              palette = c("turquoise3", "tomato3"),
              xlim = c(0, 900),
              break.x.by = 100,
              censor.colour= "red")
