# Supplementary material for: Predation Risk Experienced by Tadpoles Shapes Personalities Before but Not After Metamorphosis
Source: Ecol Evol. 2024 Nov 13;14(11):e70532. doi: 10.1002/ece3.70532 (PMC11560291; doi:10.1002/ece3.70532)
Supplement: Supplementary file 1 — Appendix S1. [file ECE3-14-e70532-s001.zip › 24README.txt]

Data description
________________
Authors: Barbara Plaskonka, Anna Zaborowska, Andrzej Mikulski, Barbara Pietrzak
Title: Predation risk experienced by tadpoles shapes personalities before but not after metamorphosis
Creative Commons CC
Species: Rana arvalis
Animal origin: 53�49'14.0"N, 21�39'27.0"E
Dates of data acquisition: March-August 2019
Data files:
kidl24.txt - tadpole boldness data
vidl24.txt - tadpole activity data
zabki24.txt - froglet data
Fig2R.tsv - revised Fig. 2 data from Tab. A2

Variables:

data - date of the froglet behavioural assay

data.x - date of the tadpole behavioural assay

dl.mm - froglet body length (mm)

dlugosc - tadpole body length (mm)

godz - time of the day (hrs)

kij - animal ID, deignated with: number in ontogenetic treatment (N or P), and family i.e. parental pair (A-E)

kijwar - ontogenetic environment (N - no predator, P - predator exposed)

kijwar.nr.f - 'kijwar' and 'nr.fil' combined

masa - forglet body mass (g)

nr.dn - which of the three dates (1-3) 

nr.dn.fil - 'nr.dn' and 'nr.fil' combined

nr.fil - which of the three phases, i.e. current environments: ini, cue, or liv (1-3)

p.t.imm20 - share of time immobile

r - repeatability (R)

rminse - R-SE

rpluse - R+SE

se - standard error of repeatability (SE)

t.wyj - time to emergence (s or ns - not emerged)

t.wyj900 - time to emergence ensored at 900 s (s)

u.t.b - share of time at walls

u.t.o - share of time in the open area

u.t.r - share of time among plants

var - treatment (larval x current environment)

vc20.50 - median speed (cm s-1)

vc20.75 - third quartile speed (cm s-1)

wyszla - logical, if emerged (1- yes, 0 - no)
