# Supplementary material for: Predation Risk Experienced by Tadpoles Shapes Personalities Before but Not After Metamorphosis
Source: Ecol Evol. 2024 Nov 13;14(11):e70532. doi: 10.1002/ece3.70532 (PMC11560291; doi:10.1002/ece3.70532)
Supplement: Supplementary file 1 — Appendix S1. [file ECE3-14-e70532-s001.zip › kidl24.txt]

kij	data.x	nr.dn	nr.fil	nr.dn.fil	kijwar	kijwar.nr.f	dlugosc	u.t.o	u.t.r	u.t.b
10NB	190617	1	1	11	N	N1	NA	0.354174466491951	0.458255335080494	0.475477349307375
10NB	190617	1	2	12	N	N2	NA	0.189331329827198	0.683696468820436	0.80465815176559
10NB	190617	1	3	13	N	N3	NA	0.261904761904762	0.506696428571428	0.558035714285714
10NB	190621	2	1	21	N	N1	10.82861418	0.322834645669291	0.276377952755906	0.531889763779528
10NB	190621	2	2	22	N	N2	10.82861418	0.00720288115246098	0.992797118847539	0.384153661464586
10NB	190621	2	3	23	N	N3	10.82861418	0.199531615925059	0.775175644028103	0.148009367681499
10NB	190701	3	1	31	N	N1	NA	0.184478371501272	0.625954198473282	0.680237489397795
10NB	190701	3	2	32	N	N2	NA	0.0413625304136253	0.890105433901054	0.951338199513382
10NB	190701	3	3	33	N	N3	NA	0.0281320330082521	0.797824456114028	0.496999249812453
10PB	190616	1	1	11	P	P1	11.91632673	0.428750522356874	0.351023819473464	0.328875888006686
10PB	190616	1	2	12	P	P2	11.91632673	0.010119940029985	0.717766116941529	0.730509745127436
10PB	190616	1	3	13	P	P3	11.91632673	0.16870876531574	0.562676720075401	0.35296889726673
10PB	190622	2	1	21	P	P1	11.87910156	0.858052434456929	0.00337078651685393	0.138576779026217
10PB	190622	2	3	23	P	P3	11.87910156	0.312350597609562	0.199203187250996	0.674900398406375
10PB	190701	3	1	31	P	P1	NA	0.391717963066592	0.0757321395262078	0.574146614437605
10PB	190701	3	3	33	P	P3	NA	0.147690553126782	0.429195970347843	0.534689222581258
11NB	190617	1	1	11	N	N1	NA	0.409584425308873	0	0.590415574691127
11NB	190617	1	2	12	N	N2	NA	0.0730507191521575	0.725208175624527	0.201741105223316
11NB	190617	1	3	13	N	N3	NA	0.162019593067069	0.79577995478523	0.0422004521477016
11NB	190623	2	1	21	N	N1	9.692395256	0.18017338861666	0	0.81982661138334
11NB	190623	2	2	22	N	N2	9.692395256	0.136448598130841	0.32785046728972	0.618317757009346
11NB	190623	2	3	23	N	N3	9.692395256	0.24141833270464	0.428140324405885	0.757827235005658
11NB	190701	3	1	31	N	N1	NA	0.673885880882966	0	0.326114119117035
11NB	190701	3	2	32	N	N2	NA	0.228973693960726	0.765098184512783	0.704334938866247
11NB	190701	3	3	33	N	N3	NA	0.982056074766355	0	0.0179439252336449
13NB	190603	1	1	11	N	N1	7.038377035	0	0.855674709562109	0.285075960679178
13NB	190603	1	2	12	N	N2	7.038377035	0.313036981695928	0.0758311542771759	0.686963018304072
13NB	190603	1	3	13	N	N3	7.038377035	0.0479426198565496	0.761419403548509	0.815024537561344
13NB	190617	2	1	21	N	N1	NA	0.135135135135135	0.139507154213037	0.845786963434022
13NB	190617	2	2	22	N	N2	NA	0.0571753123816736	0.341915940931465	0.904202953426732
13NB	190617	2	3	23	N	N3	NA	0.0473527218493661	0.271439224459359	0.945935868754661
13NB	190622	3	1	31	N	N1	10.67022312	0.116918844566713	0.314076111875287	0.864740944520862
13NB	190622	3	2	32	N	N2	10.67022312	0.0152671755725191	0.511450381679389	0.984732824427481
13NB	190622	3	3	33	N	N3	10.67022312	0.06810551558753	0.394724220623501	0.920383693045564
13PB	190603	1	1	11	P	P1	7.343151945	0.174125611132005	0.825874388867996	0.391876645355397
13PB	190603	1	2	12	P	P2	7.343151945	0.145583832335329	0.591691616766467	0.559131736526946
13PB	190603	1	3	13	P	P3	7.343151945	0.0442008486562942	0.270862800565771	0.955799151343706
13PB	190616	2	1	21	P	P1	8.805706005	0.588085724664003	0	0.411914275335997
13PB	190616	2	2	22	P	P2	8.805706005	0.913998510796724	0	0.0860014892032762
13PB	190616	2	3	23	P	P3	8.805706005	0.428624813153961	0.103512705530643	0.571375186846039
13PB	190624	3	1	31	P	P1	10.32315104	0.309249702262803	0.130210400952759	0.690750297737197
13PB	190624	3	2	32	P	P2	10.32315104	0.209598800149981	0.27071616047994	0.736032995875516
13PB	190624	3	3	33	P	P3	10.32315104	0.281140179617337	0.440062475595471	0.718859820382663
14NB	190603	1	1	11	N	N1	8.611977968	0.533904619970194	0	0.466095380029806
14NB	190603	1	2	12	N	N2	8.611977968	0.282405677997759	0	0.717594322002241
14NB	190603	1	3	13	N	N3	8.611977968	0.0359304084720121	0.255673222390318	0.930786686838124
14NB	190616	2	1	21	N	N1	12.37042867	0.0681647940074906	0.00262172284644195	0.929213483146067
14NB	190616	2	2	22	N	N2	12.37042867	0.0359685275384039	0.570625702510304	0.964031472461596
14NB	190616	2	3	23	N	N3	12.37042867	0.139841688654354	0	0.860158311345646
14NB	190618	3	1	31	N	N1	10.67137809	0.052059925093633	0.186142322097378	0.931460674157303
14NB	190618	3	2	32	N	N2	10.67137809	0.681429103088947	0	0.318570896911053
14NB	190618	3	3	33	N	N3	10.67137809	0.468761690983913	0.366629255518144	0.203516647961092
14PB	190603	1	1	11	P	P1	6.414559231	0.00148975791433892	0	0.998510242085661
14PB	190603	1	2	12	P	P2	6.414559231	0.434994379917572	0	0.565005620082428
14PB	190603	1	3	13	P	P3	6.414559231	0.311634867190423	0.19603441825664	0.688365132809577
14PB	190617	2	1	21	P	P1	NA	0.00607210626185958	0.0390891840607211	0.989373814041746
14PB	190617	2	2	22	P	P2	NA	0.0170196671709531	0.262102874432678	0.924357034795764
14PB	190617	2	3	23	P	P3	NA	0.530178837555887	0.128912071535022	0.466840536512668
14PB	190621	3	1	31	P	P1	10.4970008	0.26798629615531	0.640274076893795	0.311381804339551
14PB	190621	3	2	32	P	P2	10.4970008	0.0709139173302996	0.326128175957528	0.818354190367842
14PB	190621	3	3	33	P	P3	10.4970008	0.141769743101808	0.337773549000951	0.858230256898192
18PC	190605	1	1	11	P	P1	5.072721432	0.004591734877221	0.984428029546816	0.297065282491515
18PC	190605	1	2	12	P	P2	5.072721432	0	1	0
18PC	190605	1	3	13	P	P3	5.072721432	0	1	0
18PC	190616	2	1	21	P	P1	8.738687751	0.0905660377358491	0.260377358490566	0.909433962264151
18PC	190616	2	2	22	P	P2	8.738687751	0.0797454137027331	0.233620366903781	0.745039311119431
18PC	190616	2	3	23	P	P3	8.738687751	0.00791258477769405	0.800678221552374	0.884325546345139
18PC	190623	3	1	31	P	P1	10.40057375	0.376146788990826	0.315704263356719	0.373988127361036
18PC	190623	3	2	32	P	P2	10.40057375	0.244064577397911	0.123456790123457	0.755935422602089
18PC	190623	3	3	33	P	P3	10.40057375	0.27218045112782	0.149624060150376	0.706766917293233
1PA	190602	1	1	11	P	P1	11.14872648	0.843877173510914	0	0.156122826489086
1PA	190602	1	2	12	P	P2	11.14872648	0.0075046904315197	0	0.99249530956848
1PA	190602	1	3	13	P	P3	11.14872648	0	0.014460511679644	1
1PA	190615	2	1	21	P	P1	13.19983025	0.155580608793687	0.291619691845171	0.844043592634348
1PA	190615	2	2	22	P	P2	13.19983025	0.00299850074962519	0.369565217391304	0.995127436281859
1PA	190615	2	3	23	P	P3	13.19983025	0.000745990302126072	0.140992167101828	0.999254009697874
1PA	190618	3	1	31	P	P1	11.62933642	0.099812382739212	0.323076923076923	0.780487804878049
1PA	190618	3	2	32	P	P2	11.62933642	0.244510606624488	0.751023446222553	0.724227763304801
1PA	190618	3	3	33	P	P3	11.62933642	0.285654712260217	0.241451209341118	0.714345287739783
21PC	190605	1	1	11	P	P1	5.882170439	0.631481481481482	0	0.368518518518519
21PC	190605	1	2	12	P	P2	5.882170439	0.0362024381233838	0.698189878093831	0.765422977465829
21PC	190605	1	3	13	P	P3	5.882170439	0.33220910623946	0.375632377740304	0.40177065767285
21PC	190617	2	1	21	P	P1	8.5571875	0.158270676691729	0.58609022556391	0.703383458646617
21PC	190617	2	2	22	P	P2	8.5571875	0.100223546944858	0.355812220566319	0.861028315946349
21PC	190617	2	3	23	P	P3	8.5571875	0.496361547299885	0.16047491382612	0.423209498276522
21PC	190625	3	1	31	P	P1	8.369262147	0.383269961977186	0.474144486692015	0.208365019011407
21PC	190625	3	2	32	P	P2	8.369262147	0.1389346512905	0.448654585392641	0.811092806150467
21PC	190625	3	3	33	P	P3	8.369262147	0.0339892665474061	0.788908765652952	0.847942754919499
27NC	190606	1	1	11	N	N1	7.513887533	0.95254110612855	0	0.0474588938714499
27NC	190606	1	2	12	N	N2	7.513887533	0.805306427503737	0	0.194693572496263
27NC	190606	1	3	13	N	N3	7.513887533	0.398591027067112	0.0875046347793845	0.597330367074527
27NC	190624	2	1	21	N	N1	11.20706349	0.00560747663551402	0.674018691588785	0.98018691588785
27NC	190624	2	2	22	N	N2	11.20706349	0.00672394471423235	0.442659693686963	0.993276055285768
27NC	190624	2	3	23	N	N3	11.20706349	0.0608793686583991	0.214580984592259	0.939120631341601
27NC	190627	3	1	31	N	N1	9.250773114	0.205643232902917	0.42467718794835	0.750358680057389
27NC	190627	3	2	32	N	N2	9.250773114	0.0914310954063604	0.410777385159011	0.860865724381625
27NC	190627	3	3	33	N	N3	9.250773114	0.0201567749160134	0.414333706606943	0.979843225083987
28NC	190606	1	1	11	N	N1	7.152282648	0	1	0.803741886216113
28NC	190606	1	2	12	N	N2	7.152282648	0.276755538865941	0.464513706346226	0.597446488922268
28NC	190606	1	3	13	N	N3	7.152282648	0.0553491827637444	0.833209509658247	0.925705794947994
28NC	190619	2	1	21	N	N1	8.844375	0.364520958083832	0.172155688622754	0.635479041916168
28NC	190619	2	2	22	N	N2	8.844375	0.114435302916978	0.221017202692595	0.844053851907255
28NC	190619	2	3	23	N	N3	8.844375	0.0737767584097859	0.333715596330275	0.889908256880734
28NC	190625	3	1	31	N	N1	9.163203124	0.187632359169843	0.534519271495129	0.576874205844981
28NC	190625	3	2	32	N	N2	9.163203124	0.283464566929134	0.287589051368579	0.7071616047994
28NC	190625	3	3	33	N	N3	9.163203124	0.116590214067278	0.356651376146789	0.855504587155963
29PD	190606	1	1	11	P	P1	5.920788311	0.696549137284321	0	0.303450862715679
29PD	190606	1	2	12	P	P2	5.920788311	0.104251386321627	0	0.895748613678373
29PD	190606	1	3	13	P	P3	5.920788311	0.518256333830104	0	0.481743666169896
29PD	190619	2	1	21	P	P1	7.719571429	0.491613865076407	0	0.508386134923593
29PD	190619	2	2	22	P	P2	7.719571429	0.0306952662721894	0.35207100591716	0.964497041420118
29PD	190619	2	3	23	P	P3	7.719571429	0.0675168792198049	0.566766691672918	0.889347336834208
29PD	190628	3	1	31	P	P1	9.477157313	0	0	1
29PD	190628	3	2	32	P	P2	9.477157313	0.00448275862068965	0.591724137931035	0.983448275862069
29PD	190628	3	3	33	P	P3	9.477157313	0.00123102174805088	0.7443578169881	0.998768978251949
31ND	190606	1	1	11	N	N1	6.243975177	0.456173069750093	0	0.543826930249907
31ND	190606	1	2	12	N	N2	6.243975177	0.10760667903525	0.206307977736549	0.712059369202226
31ND	190606	1	3	13	N	N3	6.243975177	0.0656092285508291	0.102739726027397	0.884643114635905
31ND	190619	2	1	21	N	N1	9.005607278	0	1	0
31ND	190619	2	2	22	N	N2	9.005607278	0	0.716876387860844	1
31ND	190619	2	3	23	N	N3	9.005607278	0	1	0.7277248238707
31ND	190628	3	1	31	N	N1	9.460439189	0.194653614457831	0.741716867469879	0.80308734939759
31ND	190628	3	2	32	N	N2	9.460439189	0.168213228035538	0.719447186574531	0.813030602171767
31ND	190628	3	3	33	N	N3	9.460439189	0	1	1
3PA	190602	1	1	11	P	P1	10.92519603	0.240315908236179	0.361037984204588	0.398646107559233
3PA	190602	1	2	12	P	P2	10.92519603	0.139596804868771	0.508558387219475	0.684290604792697
3PA	190602	1	3	13	P	P3	10.92519603	0.0224625623960067	0.462562396006656	0.685108153078203
3PA	190615	2	1	21	P	P1	12.79553305	0.0519820493642483	0.428197456993269	0.880329094988781
3PA	190615	2	2	22	P	P2	12.79553305	0.372358410819949	0.401521555367709	0.333051563820795
3PA	190615	2	3	23	P	P3	12.79553305	0.634156729131175	0.361158432708688	0.115843270868825
3PA	190618	3	1	31	P	P1	12.49134948	0.408239700374532	0.0853932584269663	0.591385767790262
3PA	190618	3	2	32	P	P2	12.49134948	0	1	0.848157796799405
3PA	190618	3	3	33	P	P3	12.49134948	0.214845207012309	0.680716150690041	0.285714285714286
41PE	190607	1	1	11	P	P1	7.011467407	0.581458494957331	0.115205585725369	0.3033359193173
41PE	190607	1	2	12	P	P2	7.011467407	0.732069862504645	0.000371609067261241	0.267558528428094
41PE	190607	1	3	13	P	P3	7.011467407	0.995517370190512	0	0.00448262980948823
41PE	190619	2	1	21	P	P1	10.56917521	0.0811017597551645	0.473603672532517	0.771996939556236
41PE	190619	2	2	22	P	P2	10.56917521	0.176799701603879	0.227527042148452	0.820962327489743
41PE	190619	2	3	23	P	P3	10.56917521	0.279819954988747	0	0.720180045011253
41PE	190622	3	1	31	P	P1	9.453352855	0.171986481411941	0.780698460383027	0.2238077356365
41PE	190622	3	3	33	P	P3	9.453352855	0.470048309178744	0.271980676328502	0.468115942028986
43NE	190607	1	1	11	N	N1	9.192375	0.187477247906807	0.807062249726975	0.203130688023298
43NE	190607	1	2	12	N	N2	9.192375	0.361844551878022	0.100409074005206	0.638155448121978
43NE	190607	1	3	13	N	N3	9.192375	0.398352676900037	0.0853612879071509	0.590415574691127
43NE	190617	2	1	21	N	N1	NA	0.411499436302142	0	0.588500563697858
43NE	190617	2	2	22	N	N2	NA	0.0793201133144476	0.589639821934439	0.575880210441117
43NE	190617	2	3	23	N	N3	NA	0.0379581151832461	0.453315881326353	0.666666666666667
43NE	190624	3	1	31	N	N1	10.77033359	0.236580516898608	0.0584493041749503	0.704970178926441
43NE	190624	3	2	32	N	N2	10.77033359	0.0223131275567125	0.200818148010413	0.97694310152473
43NE	190624	3	3	33	N	N3	10.77033359	0.135044173327724	0.00210349179638199	0.864955826672276
44PE	190607	1	1	11	P	P1	8.242798507	0.104676104676105	0	0.895323895323895
44PE	190607	1	2	12	P	P2	8.242798507	0.401190919240789	0	0.598809080759211
44PE	190607	1	3	13	P	P3	8.242798507	0.342056074766355	0	0.657943925233645
44PE	190617	2	1	21	P	P1	9.61816209	0.352897196261682	0.101682242990654	0.570467289719626
44PE	190617	2	2	22	P	P2	9.61816209	0.490341753343239	0	0.509658246656761
44PE	190617	2	3	23	P	P3	9.61816209	0.203277409285993	0.137339055793991	0.795552087397581
44PE	190623	3	1	31	P	P1	9.5701075	0.139683734939759	0.755271084337349	0.728915662650602
44PE	190623	3	2	32	P	P2	9.5701075	0.106325184322856	0.865735351183547	0.542879317035312
44PE	190623	3	3	33	P	P3	9.5701075	0.00339622641509434	0.996603773584906	0.901509433962264
47NE	190607	1	1	11	N	N1	7.199654704	0.384182908545727	0.333208395802099	0.520614692653673
47NE	190607	1	2	12	N	N2	7.199654704	0.190494296577947	0.406463878326996	0.720152091254753
47NE	190607	1	3	13	N	N3	7.199654704	0.118886380737397	0.450338600451467	0.73438675696012
47NE	190621	2	1	21	N	N1	8.108408021	0.921930925728039	0.0538754422185104	0.0397140752575501
47NE	190621	2	2	22	N	N2	8.108408021	0.0777358490566038	0.638679245283019	0.73622641509434
47NE	190621	2	3	23	N	N3	8.108408021	0.284682630178639	0.464082098061573	0.462181679969593
47NE	190627	3	1	31	N	N1	9.028337671	0.783195798949737	0	0.216804201050263
47NE	190627	3	2	32	N	N2	9.028337671	0.00788288288288288	0.889264264264264	0.595345345345345
47NE	190627	3	3	33	N	N3	9.028337671	0.336726998491704	0.299396681749623	0.652337858220211
49PA	190608	1	1	11	P	P1	10.34555556	0.522242990654206	0.0706542056074766	0.407102803738318
49PA	190608	1	2	12	P	P2	10.34555556	0.381798002219756	0.173510913799482	0.617092119866815
49PA	190608	1	3	13	P	P3	10.34555556	0	0.554396423248882	0.995156482861401
49PA	190616	2	1	21	P	P1	10.57348214	0.722869628550619	0	0.277130371449381
49PA	190616	2	2	22	P	P2	10.57348214	0.101449275362319	0.79041248606466	0.157562244518766
49PA	190616	2	3	23	P	P3	10.57348214	0.504839910647803	0.0312732688011914	0.463886820551005
49PA	190620	3	1	31	P	P1	10.60174242	0.633808095952024	0.0629685157421289	0.350824587706147
49PA	190620	3	2	32	P	P2	10.60174242	0.73508706928492	0.14153390144498	0.26491293071508
49PA	190620	3	3	33	P	P3	10.60174242	0.846325997762029	0.153674002237971	0
50PA	190608	1	1	11	P	P1	9.232052239	0.136448598130841	0.117009345794393	0.863551401869159
50PA	190608	1	2	12	P	P2	9.232052239	0.400369685767098	0	0.599630314232902
50PA	190608	1	3	13	P	P3	9.232052239	0.1640625	0	0.8359375
50PA	190616	2	1	21	P	P1	10.87231881	0.431536780772032	0.100145666423889	0.560087399854334
50PA	190616	2	2	22	P	P2	10.87231881	0.161770316673026	0.621900038153376	0.620755436856162
50PA	190616	2	3	23	P	P3	10.87231881	0.499372122226873	0.0669736291335287	0.490163248221013
50PA	190622	3	1	31	P	P1	11.5932849	0.453488372093023	0.427981995498875	0.471867966991748
50PA	190622	3	2	32	P	P2	11.5932849	0.459558823529412	0.165441176470588	0.527573529411765
50PA	190622	3	3	33	P	P3	11.5932849	0.200439319055464	0.210323997803405	0.774848984074684
51NA	190608	1	1	11	N	N1	10.56312056	0.08	0.0119626168224299	0.92
51NA	190608	1	2	12	N	N2	10.56312056	0.00369685767097967	0.377079482439926	0.947134935304991
51NA	190608	1	3	13	N	N3	10.56312056	0	0.471354166666667	1
51NA	190616	2	1	21	N	N1	11.59129164	0.694601736504341	0.0109475273688184	0.29445073612684
51NA	190616	2	2	22	N	N2	11.59129164	0.0477272727272727	0.736742424242424	0.598484848484849
51NA	190616	2	3	23	N	N3	11.59129164	0.420111731843575	0.374301675977654	0.298696461824953
51NA	190618	3	1	31	N	N1	10.87525079	0.00440827399118345	0.418446931163106	0.995591726008817
51NA	190618	3	2	32	N	N2	10.87525079	0	0.885588930138373	1
51NA	190618	3	3	33	N	N3	10.87525079	0.734351713859911	0.00558867362146051	0.265648286140089
52PA	190608	1	1	11	P	P1	9.805869789	0.0646728971962617	0.547289719626168	0.792897196261682
52PA	190608	1	2	12	P	P2	9.805869789	0.0711374583178955	0.871804371989626	0.682845498332716
52PA	190608	1	3	13	P	P3	9.805869789	0.0376444278792397	0.407379798732762	0.92396571002609
52PA	190617	2	1	21	P	P1	NA	0.119086460032626	0.219820554649266	0.862561174551387
52PA	190617	2	2	22	P	P2	NA	0.0183562786816854	0.544430538172716	0.783479349186483
52PA	190617	2	3	23	P	P3	NA	0.223171889838557	0.37701804368471	0.559354226020893
52PA	190623	3	1	31	P	P1	10.04991577	0.304300489929232	0.348394120849211	0.687534022863364
52PA	190623	3	2	32	P	P2	10.04991577	0.225325172149962	0.295715378729916	0.653404743687835
52PA	190623	3	3	33	P	P3	10.04991577	0.262699014404852	0.321834723275209	0.587187263078089
53NA	190608	1	1	11	N	N1	10.10731061	0.106903485254692	0.0345174262734584	0.893096514745308
53NA	190608	1	2	12	N	N2	10.10731061	0.0112401648557512	0.183214687148745	0.988759835144249
53NA	190608	1	3	13	N	N3	10.10731061	0.0140495867768595	0.0347107438016529	0.985537190082645
53NA	190615	2	1	21	N	N1	11.39427663	0.320029839612085	0.0119358448340172	0.668034315553898
53NA	190615	2	2	22	N	N2	11.39427663	0.176312763510924	0.0333461096205443	0.790341126868532
53NA	190615	2	3	23	N	N3	11.39427663	0.0241276911655531	0.0289532293986637	0.975872308834447
53NA	190620	3	1	31	N	N1	11.02540124	0.17671130952381	0.70610119047619	0.219494047619048
53NA	190620	3	2	32	N	N2	11.02540124	0.328640237124861	0.661726565394591	0.0329751759911078
53NA	190620	3	3	33	N	N3	11.02540124	0.362993298585257	0.551377513030529	0.086373790022338
56NA	190608	1	1	11	N	N1	11.24550236	0.0571655418816991	0.876538308852719	0.911472806669313
56NA	190608	1	2	12	N	N2	11.24550236	0.0557843504305504	0.0688880569075253	0.944215649569449
56NA	190608	1	3	13	N	N3	11.24550236	0.0438010393466964	0.116926503340757	0.9547141796585
56NA	190615	2	1	21	N	N1	10.73419006	0.573653198653199	0	0.426346801346801
56NA	190615	2	2	22	N	N2	10.73419006	0.393245341614907	0.523291925465838	0.394409937888199
56NA	190615	2	3	23	N	N3	10.73419006	0.431306306306306	0.189564564564565	0.568318318318318
56NA	190618	3	1	31	N	N1	12.48448238	0.36190119760479	0	0.63809880239521
56NA	190618	3	2	32	N	N2	12.48448238	0.0591805766312595	0.490895295902883	0.893778452200303
56NA	190618	3	3	33	N	N3	12.48448238	0.0605946556266466	0.939405344373353	0.665035754610463
58NB	190608	1	1	11	N	N1	NA	0.842904779547981	0.123749536865506	0.0552056317154502
58NB	190608	1	2	12	N	N2	NA	0.50840493089279	0.0870377288008965	0.49159506910721
58NB	190608	1	3	13	N	N3	NA	0.13849590469099	0.209977661950856	0.855919583023083
58NB	190621	2	1	21	N	N1	8.856112942	0.14521319388576	0.525341914722446	0.740547063555913
58NB	190621	2	2	22	N	N2	8.856112942	0.134057971014493	0.549008390541571	0.614797864225782
58NB	190621	2	3	23	N	N3	8.856112942	0.0565679574791192	0.823082763857251	0.306757782839787
58NB	190627	3	1	31	N	N1	10.14523732	0	1	0.197413465195892
58NB	190627	3	2	32	N	N2	10.14523732	0	0.594167679222357	0.408262454434994
58NB	190627	3	3	33	N	N3	10.14523732	0.0395286963131889	0.960471303686811	0
5NA	190602	1	1	11	N	N1	9.899504321	0.33888161585936	0.254535253413129	0.408266317561249
5NA	190602	1	2	12	N	N2	9.899504321	0.0718697361033128	0.0509077297398465	0.928130263896687
5NA	190602	1	3	13	N	N3	9.899504321	0.0161290322580645	0.134767025089606	0.952688172043011
5NA	190616	2	1	21	N	N1	11.88340807	0.294397656536067	0.318198462101794	0.389967045038447
5NA	190616	2	2	22	N	N2	11.88340807	0.00935979034069637	0.538749532010483	0.959565705728192
5NA	190616	2	3	23	N	N3	11.88340807	0.109951546775997	0.330600074543422	0.890048453224003
5NA	190618	3	1	31	N	N1	10.54151625	0.612359550561798	0	0.387640449438202
5NA	190618	3	2	32	N	N2	10.54151625	0.657992565055762	0	0.342007434944238
5NA	190618	3	3	33	N	N3	10.54151625	0.000756715853197125	0.999243284146803	0.662504729474082
60PB	190608	1	1	11	P	P1	7.541019241	0.0152020763811643	0.453096032628847	0.961438635520949
60PB	190608	1	2	12	P	P2	7.541019241	0.0683439729628239	0.216672925272249	0.906871948929778
60PB	190608	1	3	13	P	P3	7.541019241	0.0119136262099777	0.16120625465376	0.939687267311988
60PB	190622	2	1	21	P	P1	8.848014706	0.41627408993576	0.324197002141328	0.455674518201285
60PB	190622	2	2	22	P	P2	8.848014706	0.190998487140696	0.604387291981846	0.550302571860817
60PB	190622	2	3	23	P	P3	8.848014706	0.0651618398637138	0.369250425894378	0.84412265758092
60PB	190627	3	1	31	P	P1	10.18339603	0.43666899930021	0.540937718684395	0.0916724982505248
60PB	190627	3	2	32	P	P2	10.18339603	0.967441860465116	0.010077519379845	0.0325581395348837
60PB	190627	3	3	33	P	P3	10.18339603	0.196181205540996	0.635716959940097	0.428678397603894
61NB	190608	1	1	11	N	N1	7.461167709	0.112017804154303	0.258160237388724	0.833456973293768
61NB	190608	1	2	12	N	N2	7.461167709	0.383958410694393	0	0.616041589305607
61NB	190608	1	3	13	N	N3	7.461167709	0.0393111194309247	0	0.960688880569075
61NB	190623	2	1	21	N	N1	8.543465608	0.00727969348659004	0.196551724137931	0.99272030651341
61NB	190623	2	2	22	N	N2	8.543465608	0.417829890191699	0.00688628326819282	0.582356225572306
61NB	190623	2	3	23	N	N3	8.543465608	0.0116322701688555	0.407879924953096	0.980487804878049
61NB	190628	3	1	31	N	N1	9.521047297	0.142081069786878	0.18178019222733	0.788967822816548
61NB	190628	3	2	32	N	N2	9.521047297	0.155679702048417	0.229422718808194	0.84096834264432
61NB	190628	3	3	33	N	N3	9.521047297	0.179429429429429	0.28490990990991	0.803303303303303
61PB	190608	1	1	11	P	P1	6.987827563	0.156528189910979	0.324925816023739	0.793026706231454
61PB	190608	1	2	12	P	P2	6.987827563	0.0731526178982547	0.311919792053472	0.926104715930189
61PB	190608	1	3	13	P	P3	6.987827563	0.0215596330275229	0.461926605504587	0.704587155963303
61PB	190619	2	1	21	P	P1	9.86594697	0.866316184754037	0.000751032669921142	0.132932782576042
61PB	190619	2	2	22	P	P2	9.86594697	0	1	0.273916292974589
61PB	190619	2	3	23	P	P3	9.86594697	0.111486486486486	0.120870870870871	0.888138138138138
61PB	190624	3	1	31	P	P1	8.497157996	0.338976674191121	0.498871331828442	0.322046651617758
61PB	190624	3	2	32	P	P2	8.497157996	0.217589082638362	0.743745261561789	0.607657316148597
61PB	190624	3	3	33	P	P3	8.497157996	0.337485402880498	0.283768003114052	0.580381471389646
6PA	190602	1	1	11	P	P1	9.285803953	0.799253731343284	0.199626865671642	0.00111940298507463
6PA	190602	1	2	12	P	P2	9.285803953	0.0701884004432952	0.0986331732545253	0.929811599556705
6PA	190602	1	3	13	P	P3	9.285803953	0.118457813373068	0.0886571056062582	0.881542186626932
6PA	190616	2	1	21	P	P1	13.05032391	0.175964058405092	0.357918382628229	0.720329464619992
6PA	190616	2	2	22	P	P2	13.05032391	0.21419878296146	0.225963488843813	0.752129817444219
6PA	190616	2	3	23	P	P3	13.05032391	0.0503570086433672	0.688838782412627	0.805712138293874
6PA	190620	3	1	31	P	P1	12.00154475	0.687344913151365	0.0554177005789909	0.311000827129859
6PA	190620	3	2	32	P	P2	12.00154475	0.158088235294118	0.459558823529412	0.387132352941176
6PA	190620	3	3	33	P	P3	12.00154475	0.162708883025506	0.435795954265611	0.44415127528584
72PC	190609	1	1	11	P	P1	7.42232458	0.475890207715134	0.361646884272997	0.168768545994065
72PC	190609	1	2	12	P	P2	7.42232458	0.420640834575261	0.201192250372578	0.577496274217586
72PC	190609	1	3	13	P	P3	7.42232458	0.481621826449413	0.406214475179992	0.348995831754452
72PC	190620	2	1	21	P	P1	8.506477273	0.360961607463222	0.221743810548977	0.637603157517043
72PC	190620	2	2	22	P	P2	8.506477273	0.247924528301887	0.282264150943396	0.690188679245283
72PC	190620	2	3	23	P	P3	8.506477273	0.488756894357234	0.268137462876538	0.392872295290624
72PC	190625	3	1	31	P	P1	8.483884407	0.129100084104289	0.607232968881413	0.833052985702271
72PC	190625	3	2	32	P	P2	8.483884407	0.201240791004265	0.402093834819698	0.758045754168282
72PC	190625	3	3	33	P	P3	8.483884407	0.00586019254918376	0.32900795311846	0.994139807450816
73PD	190609	1	1	11	P	P1	7.179624114	0.140311804008909	0.308092056421678	0.853749072011878
73PD	190609	1	2	12	P	P2	7.179624114	0.323036844064012	0.123185708969111	0.553777446966878
73PD	190609	1	3	13	P	P3	7.179624114	0.0172284644194757	0	0.982771535580524
73PD	190620	2	1	21	P	P1	8.586311821	0.390262172284644	0.0576779026217228	0.609737827715356
73PD	190620	2	2	22	P	P2	8.586311821	0.0712788259958071	0.279245283018868	0.759748427672956
73PD	190620	2	3	23	P	P3	8.586311821	0.554347826086957	0.0172413793103448	0.445652173913043
73PD	190627	3	1	31	P	P1	8.498374723	0.740566037735849	0.00432389937106918	0.255110062893082
73PD	190627	3	2	32	P	P2	8.498374723	0.124013528748591	0.852686959789553	0.632844795189778
73PD	190627	3	3	33	P	P3	8.498374723	0.363534675615213	0.597315436241611	0.500745712155108
76PD	190609	1	1	11	P	P1	NA	0.617352614015573	0	0.382647385984427
76PD	190609	1	2	12	P	P2	NA	0	1	0.889294403892944
76PD	190609	1	3	13	P	P3	NA	0.115040953090097	0.679448994787789	0.658972449739389
76PD	190617	2	1	21	P	P1	8.316756749	0.0380171449869549	0.35184494968319	0.882594111069698
76PD	190617	2	2	22	P	P2	8.316756749	0.120535714285714	0	0.879464285714286
76PD	190617	2	3	23	P	P3	8.316756749	0.0597262546661136	0.107839070924927	0.89879717959353
76PD	190624	3	1	31	P	P1	11.79057935	0.0625	0.534090909090909	0.898484848484848
76PD	190624	3	2	32	P	P2	11.79057935	0.407059707097259	0.592940292902741	0.294029290274127
76PD	190624	3	3	33	P	P3	11.79057935	0.00959532749269921	0.0166875260742595	0.990404672507301
78NA	190610	1	1	11	N	N1	10.58861111	0.226850130159911	0.184083302342878	0.60468575678691
78NA	190610	1	2	12	N	N2	10.58861111	0.0193236714975845	0.479747305834262	0.980676328502415
78NA	190610	1	3	13	N	N3	10.58861111	0.064334085778781	0.607975921745673	0.906696764484575
78NA	190616	2	1	21	N	N1	11.57015663	0.416541353383459	0	0.583458646616541
78NA	190616	2	2	22	N	N2	11.57015663	0.317103620474407	0.58843112775697	0.159384103204328
78NA	190616	2	3	23	N	N3	11.57015663	0	1	0.697761194029851
78NA	190623	3	1	31	N	N1	10.73629902	0.489199491740788	0.0800508259212198	0.480940279542567
78NA	190623	3	2	32	N	N2	10.73629902	0	1	0.972592012529366
78NA	190623	3	3	33	N	N3	10.73629902	0.00075046904315197	0.999249530956848	0.763227016885553
7PA	190602	1	1	11	P	P1	10.01132229	0.46843853820598	0	0.53156146179402
7PA	190602	1	2	12	P	P2	10.01132229	0.152567417805689	0.14037680088659	0.847432582194311
7PA	190602	1	3	13	P	P3	10.01132229	0.451133549247476	0.0704896170699181	0.50180986854639
7PA	190615	2	1	21	P	P1	11.66632883	0.0175307720999627	0.260350615441999	0.982469227900037
7PA	190615	2	2	22	P	P2	11.66632883	0	1	0.45702385460053
7PA	190615	2	3	23	P	P3	11.66632883	0.267538644470868	0.732461355529132	0
7PA	190620	3	1	31	P	P1	10.06510714	0	1	0.999256781865477
7PA	190620	3	2	32	P	P2	10.06510714	0	1	0.0532075471698113
7PA	190620	3	3	33	P	P3	10.06510714	0.392441860465116	0.194352159468439	0.607558139534884
82NA	190610	1	1	11	N	N1	11.09461268	0.394541778975741	0.203840970350404	0.543800539083558
82NA	190610	1	2	12	N	N2	11.09461268	0.029673590504451	0.0189169139465875	0.970326409495549
82NA	190610	1	3	13	N	N3	11.09461268	0.0217640320733104	0.193585337915235	0.947308132875143
82NA	190616	2	1	21	N	N1	10.14585084	0.0457682528151108	0.517980385034508	0.945150744642208
82NA	190616	2	2	22	N	N2	10.14585084	0.00186081131373279	0.385187941942687	0.988462969854857
82NA	190616	2	3	23	N	N3	10.14585084	0.00895856662933931	0.357969391564016	0.989548338932438
82NA	190620	3	1	31	N	N1	10.66150735	0.39657100260902	0.315691390234812	0.438315318673127
82NA	190620	3	2	32	N	N2	10.66150735	0	1	0.988389513108614
82NA	190620	3	3	33	N	N3	10.66150735	0.181060606060606	0.4125	0.745833333333333
83PA	190610	1	1	11	P	P1	9.607538156	0.0826480263157895	0	0.917351973684211
83PA	190610	1	2	12	P	P2	9.607538156	0.00225309800976342	0.987232444611341	0.719489297784454
83PA	190610	1	3	13	P	P3	9.607538156	0.295022258195063	0.227033589639822	0.611088628085795
83PA	190615	2	1	21	P	P1	NA	0.690209267563528	0.00373692077727952	0.306053811659193
83PA	190615	2	2	22	P	P2	NA	0.246171087037729	0	0.753828912962271
83PA	190615	2	3	23	P	P3	NA	0.0149925037481259	0.216266866566717	0.943403298350824
83PA	190622	3	1	31	P	P1	10.30157143	0.574150168098618	0.0478147179678745	0.403063130369817
83PA	190622	3	2	32	P	P2	10.30157143	0.351311414850388	0.0166235685260436	0.636128555596601
83PA	190622	3	3	33	P	P3	10.30157143	0.642399094681252	0	0.357600905318748
86NE	190612	1	1	11	N	N1	7.418032636	0.332960059723778	0.422172452407615	0.294886151549085
86NE	190612	1	2	12	N	N2	7.418032636	0.0253258845437616	0	0.974674115456238
86NE	190612	1	3	13	N	N3	7.418032636	0.128862094951017	0.218538055764883	0.866993217784476
86NE	190620	2	1	21	N	N1	9.952316176	0.569449378330373	0.0660746003552398	0.392539964476021
86NE	190620	2	2	22	N	N2	9.952316176	0.132117603275028	0.377372534425009	0.623371790100484
86NE	190620	2	3	23	N	N3	9.952316176	0.0568224299065421	0.554766355140187	0.705794392523365
86NE	190627	3	1	31	N	N1	11.11635705	0.0780487804878049	0.801125703564728	0.128705440900563
86NE	190627	3	2	32	N	N2	11.11635705	0	1	0
86NE	190627	3	3	33	N	N3	11.11635705	0.299888101454681	0.202536367027229	0.586721372622156
88PE	190612	1	1	11	P	P1	10.93091647	0.571694599627561	0	0.428305400372439
88PE	190612	1	2	12	P	P2	10.93091647	0.00185666542888971	0.63535090976606	0.973635350909766
88PE	190612	1	3	13	P	P3	10.93091647	0.168738229755179	0.552165725047081	0.823728813559322
88PE	190616	2	1	21	P	P1	10.95310246	0.283533260632497	0.0312613595056343	0.716466739367503
88PE	190616	2	2	22	P	P2	10.95310246	0.793296089385475	0	0.206703910614525
88PE	190616	2	3	23	P	P3	10.95310246	0.0127963869025216	0.987203613097478	0.641701166729394
88PE	190618	3	1	31	P	P1	11.10831778	0.470345345345345	0.211336336336336	0.457207207207207
88PE	190618	3	2	32	P	P2	11.10831778	0.271091113610799	0.478065241844769	0.408323959505062
88PE	190618	3	3	33	P	P3	11.10831778	0.440267335004177	0.301169590643275	0.305346700083542
90NE	190612	1	1	11	N	N1	5.792838264	0.313846153846154	0.313076923076923	0.686153846153846
90NE	190612	1	2	12	N	N2	5.792838264	0.0893470790378007	0.838869797632684	0.716303932798778
90NE	190612	1	3	13	N	N3	5.792838264	0.00603864734299517	0.993961352657005	0.219001610305958
90NE	190622	2	1	21	N	N1	9.991360294	0.334499344118933	0.180585920419764	0.542632269348492
90NE	190622	2	2	22	N	N2	9.991360294	0.154612546125461	0.402214022140221	0.682656826568266
90NE	190622	2	3	23	N	N3	9.991360294	0.159192825112108	0.40695067264574	0.670029895366218
90NE	190628	3	1	31	N	N1	9.314044522	0.700037355248412	0	0.299962644751588
90NE	190628	3	2	32	N	N2	9.314044522	0.0565686639374767	0.232601414216598	0.938593226646818
90NE	190628	3	3	33	N	N3	9.314044522	0.0549698795180723	0.267319277108434	0.916415662650602
90PE	190612	1	1	11	P	P1	9.549082416	0.0756366400608134	0.638160395286963	0.67882934245534
90PE	190612	1	2	12	P	P2	9.549082416	0.117106773823192	0.569460390355913	0.393417527745886
90PE	190612	1	3	13	P	P3	9.549082416	0	1	0.279361459521095
90PE	190617	2	1	21	P	P1	NA	0.411742707554226	0.00411368735976066	0.584143605086013
90PE	190617	2	2	22	P	P2	NA	0.56299360661903	0	0.43700639338097
90PE	190617	2	3	23	P	P3	NA	0.415763914830034	0	0.584236085169966
90PE	190623	3	1	31	P	P1	10.91382044	0.182089552238806	0.0843283582089552	0.806716417910448
90PE	190623	3	2	32	P	P2	10.91382044	0.067116610423697	0.835770528683915	0.61042369703787
90PE	190623	3	3	33	P	P3	10.91382044	0.320197044334975	0.191739295187571	0.522546419098143
91NE	190612	1	1	11	N	N1	8.355340909	0.647924528301887	0	0.352075471698113
91NE	190612	1	2	12	N	N2	8.355340909	0.408662900188324	0.557062146892655	0.297551789077213
91NE	190612	1	3	13	N	N3	8.355340909	0.117202268431002	0.882797731568998	0.14593572778828
91NE	190617	2	1	21	N	N1	8.407148731	0.192694744688781	0.155423033917257	0.692881103242639
91NE	190617	2	2	22	N	N2	8.407148731	0	1	0.399771776340814
91NE	190617	2	3	23	N	N3	8.407148731	0.229077253218884	0.658798283261803	0.454399141630901
91NE	190623	3	1	31	N	N1	9.83360594	0.561953017042837	0	0.438046982957163
91NE	190623	3	2	32	N	N2	9.83360594	0.0714623757690487	0	0.928537624230951
91NE	190623	3	3	33	N	N3	9.83360594	0.228516377649326	0.390751445086705	0.701348747591522
91PE	190612	1	1	11	P	P1	7.476266234	0.306184012066365	0.385746606334842	0.386123680241327
91PE	190612	1	2	12	P	P2	7.476266234	0.2203057624461	0.725205801646413	0.230889847118777
91PE	190612	1	3	13	P	P3	7.476266234	0.227366680446465	0.680033071517156	0.281521289789169
91PE	190620	2	1	21	P	P1	10.38289898	0.0133029266438616	0.391486126947929	0.98365640440897
91PE	190620	2	2	22	P	P2	10.38289898	0.0722708254089007	0.00760745530620008	0.927729174591099
91PE	190620	2	3	23	P	P3	10.38289898	0.00950323974082073	0.12267818574514	0.983153347732181
91PE	190624	3	1	31	P	P1	9.94363353	0.184284004786598	0.336258476266454	0.654567211806941
91PE	190624	3	2	32	P	P2	9.94363353	0.0159163256025466	0.486584811277854	0.963619827194179
91PE	190624	3	3	33	P	P3	9.94363353	0.0283347863993025	0.635571054925894	0.693548387096774
92NE	190612	1	1	11	N	N1	7.976868261	0.0165912518853695	0	0.983408748114631
92NE	190612	1	2	12	N	N2	7.976868261	0.0820474219044035	0	0.917952578095597
92NE	190612	1	3	13	N	N3	7.976868261	0.00156555772994129	0.549119373776908	0.750293542074364
92NE	190620	2	1	21	N	N1	9.152556475	0.242051282051282	0.177948717948718	0.582051282051282
92NE	190620	2	2	22	N	N2	9.152556475	0.0219718309859155	0.71830985915493	0.336338028169014
92NE	190620	2	3	23	N	N3	9.152556475	0.330629770992366	0.525286259541985	0.189885496183206
92NE	190622	3	1	31	N	N1	10.16985941	0.590996537129665	0.0854174682570219	0.400923432089265
92NE	190622	3	2	32	N	N2	10.16985941	0.155911973144349	0.287579261469601	0.7911227154047
92NE	190622	3	3	33	N	N3	10.16985941	0.067296786389414	0.507750472589792	0.819281663516068
93ND	190612	1	1	11	N	N1	6.399424052	0.753628582061779	0	0.246371417938221
93ND	190612	1	2	12	N	N2	6.399424052	0.206768315358869	0.253625883227966	0.784678319077724
93ND	190612	1	3	13	N	N3	6.399424052	0.063632857693791	0.74315464712688	0.655996914770536
93ND	190620	2	1	21	N	N1	9.665257484	0.116864437252787	0.409205321826681	0.877382236605537
93ND	190620	2	2	22	N	N2	9.665257484	0.210626911314985	0.354357798165138	0.625
93ND	190620	2	3	23	N	N3	9.665257484	0.251891074130106	0.309379727685325	0.645612708018154
93ND	190625	3	1	31	N	N1	11.01868049	0.0176236498010233	0.182490051165435	0.888573052870949
93ND	190625	3	2	32	N	N2	11.01868049	0.172751223184042	0.174256680466692	0.827248776815958
93ND	190625	3	3	33	N	N3	11.01868049	0.282051282051282	0.167341430499325	0.697705802968961
95ND	190612	1	1	11	N	N1	7.453557692	0.0130256791961295	0.98697432080387	0.0535913658355043
95ND	190612	1	2	12	N	N2	7.453557692	0.0171898355754858	0.982810164424514	0.152840059790732
95ND	190612	1	3	13	N	N3	7.453557692	0.308351976137211	0.643549589858315	0.108128262490679
95ND	190622	2	1	21	N	N1	11.09161542	0.12826420890937	0.497311827956989	0.786098310291859
95ND	190622	2	2	22	N	N2	11.09161542	0.150770359501101	0.2006603081438	0.821349963316214
95ND	190622	2	3	23	N	N3	11.09161542	0.166602241979126	0.465790490916119	0.557788944723618
95ND	190627	3	1	31	N	N1	10.58028457	0.617713853141559	0.160484481453444	0.336109008327025
95ND	190627	3	2	32	N	N2	10.58028457	0	1	0.0267558528428094
95ND	190627	3	3	33	N	N3	10.58028457	0.0801671732522796	0.427431610942249	0.70516717325228
9NB	190616	1	1	11	N	N1	9.619009495	0.0850263355906697	0.590669676448457	0.91346877351392
9NB	190616	1	2	12	N	N2	9.619009495	0.00186150409530901	0.50819061801936	0.998138495904691
9NB	190616	1	3	13	N	N3	9.619009495	0.0769811320754717	0.466792452830189	0.909811320754717
9NB	190622	2	1	21	N	N1	9.230808824	0.0766986244268445	0.015839933305544	0.913297207169654
9NB	190622	2	2	22	N	N2	9.230808824	0.147298674821611	0.450050968399592	0.809378185524975
9NB	190622	2	3	23	N	N3	9.230808824	0.107682206172029	0.607353906762968	0.832567301378857
9NB	190701	3	1	31	N	N1	NA	0.121280602636535	0.397363465160075	0.868173258003766
9NB	190701	3	2	32	N	N2	NA	0.0766654261257909	0.601414216598437	0.923334573874209
9NB	190701	3	3	33	N	N3	NA	0.118640886052187	0.752768913084288	0.876666040923597
9PB	190615	1	1	11	P	P1	NA	0.0429745889387145	0.0497010463378176	0.932735426008969
9PB	190615	1	2	12	P	P2	NA	0.454986925663056	0.076951811729548	0.472543892416885
9PB	190615	1	3	13	P	P3	NA	0.00150093808630394	0.998499061913696	0.509193245778612
9PB	190623	2	1	21	P	P1	11.05174475	1	0	0
9PB	190623	2	2	22	P	P2	11.05174475	0.123788217747949	0.478747203579418	0.876211782252051
9PB	190623	2	3	23	P	P3	11.05174475	0.0472054380664653	0.378398791540785	0.947129909365559
9PB	190701	3	1	31	P	P1	NA	0.0231148162182645	0.768472906403941	0.90829859795377
9PB	190701	3	2	32	P	P2	NA	0.392604248623131	0.247836349331235	0.580645161290323
9PB	190701	3	3	33	P	P3	NA	0	1	1
