# Supplementary material for: Predation Risk Experienced by Tadpoles Shapes Personalities Before but Not After Metamorphosis
Source: Ecol Evol. 2024 Nov 13;14(11):e70532. doi: 10.1002/ece3.70532 (PMC11560291; doi:10.1002/ece3.70532)
Supplement: Supplementary file 1 — Appendix S1. [file ECE3-14-e70532-s001.zip › vidl24.txt]

kij	data.x	nr.dn	nr.fil	nr.dn.fil	kijwar	kijwar.nr.f	dlugosc	p.t.imm20	vc20.50	vc20.75
10NB	190617	1	1	11	N	N1	NA	0.9	0	0
10NB	190617	1	3	13	N	N3	NA	0.66	0	0.98
10NB	190617	1	2	12	N	N2	NA	0.83	0	0
10NB	190621	2	1	21	N	N1	10.82861418	0.68	0	0.7
10NB	190621	2	2	22	N	N2	10.82861418	0.5	0.51	0.97
10NB	190621	2	3	23	N	N3	10.82861418	0.67	0	0.62
10NB	190701	3	2	32	N	N2	NA	0.46	0.59	1.84
10NB	190701	3	1	31	N	N1	NA	0.57	0	1.03
10NB	190701	3	3	33	N	N3	NA	0.5	0	0.91
11NB	190617	1	1	11	N	N1	NA	0.66	0	0.64
11NB	190617	1	3	13	N	N3	NA	0.76	0	0
11NB	190617	1	2	12	N	N2	NA	0.8	0	0
11NB	190623	2	1	21	N	N1	9.692395256	0.92	0	0
11NB	190623	2	2	22	N	N2	9.692395256	0.67	0	0.73
11NB	190623	2	3	23	N	N3	9.692395256	0.53	0	1.95
11NB	190701	3	2	32	N	N2	NA	0.93	0	0
11NB	190701	3	1	31	N	N1	NA	0.96	0	0
11NB	190701	3	3	33	N	N3	NA	0.92	0	0
13NB	190603	1	1	11	N	N1	7.038377035	0.75	0	0.43
13NB	190603	1	3	13	N	N3	7.038377035	0.62	0	1.02
13NB	190617	2	3	23	N	N3	NA	0.25	2.16	4.09
13NB	190617	2	2	22	N	N2	NA	0.4	0.82	3.02
13NB	190617	2	1	21	N	N1	NA	0.74	0	0.51
13NB	190622	3	2	32	N	N2	10.67022312	0.22	2.51	4.51
13NB	190622	3	1	31	N	N1	10.67022312	0.64	0	0.93
13NB	190622	3	3	33	N	N3	10.67022312	0.25	2.45	5.14
13PB	190603	1	1	11	P	P1	7.343151945	0.94	0	0
13PB	190603	1	3	13	P	P3	7.343151945	0.6	0	1.31
13PB	190603	1	2	12	P	P2	7.343151945	0.75	0	0.37
13PB	190616	2	1	21	P	P1	8.805706005	0.88	0	0
13PB	190616	2	2	22	P	P2	8.805706005	0.86	0	0
13PB	190616	2	3	23	P	P3	8.805706005	0.8	0	0
13PB	190624	3	2	32	P	P2	10.32315104	0.8	0	0
13PB	190624	3	1	31	P	P1	10.32315104	0.87	0	0
13PB	190624	3	3	33	P	P3	10.32315104	0.71	0	0.87
14NB	190603	1	1	11	N	N1	8.611977968	0.75	0	0
14NB	190603	1	3	13	N	N3	8.611977968	0.73	0	0.57
14NB	190603	1	2	12	N	N2	8.611977968	0.47	0.56	1.86
14NB	190616	2	1	21	N	N1	12.37042867	0.8	0	0
14NB	190616	2	2	22	N	N2	12.37042867	0.72	0	0.62
14NB	190616	2	3	23	N	N3	12.37042867	0.7	0	0.79
14NB	190618	3	2	32	N	N2	10.67137809	0.8	0	0
14NB	190618	3	1	31	N	N1	10.67137809	0.86	0	0
14NB	190618	3	3	33	N	N3	10.67137809	0.69	0	0.56
14PB	190603	1	1	11	P	P1	6.414559231	0.93	0	0
14PB	190603	1	3	13	P	P3	6.414559231	0.89	0	0
14PB	190603	1	2	12	P	P2	6.414559231	0.92	0	0
14PB	190617	2	2	22	P	P2	NA	0.69	0	0.67
14PB	190617	2	1	21	P	P1	NA	0.92	0	0
14PB	190617	2	3	23	P	P3	NA	0.69	0	0.6
14PB	190621	3	2	32	P	P2	10.4970008	0.73	0	0.54
14PB	190621	3	3	33	P	P3	10.4970008	0.69	0	0.65
18PC	190616	2	1	21	P	P1	8.738687751	0.69	0	0.71
18PC	190616	2	3	23	P	P3	8.738687751	0.6	0	1.26
18PC	190623	3	1	31	P	P1	10.40057375	0.62	0	0.63
18PC	190623	3	2	32	P	P2	10.40057375	0.68	0	0.77
18PC	190623	3	3	33	P	P3	10.40057375	0.61	0	0.84
1PA	190602	1	1	11	P	P1	11.14872648	0.85	0	0
1PA	190602	1	2	12	P	P2	11.14872648	0.82	0	0
1PA	190615	2	1	21	P	P1	13.19983025	0.7	0	0.63
1PA	190615	2	3	23	P	P3	13.19983025	0.88	0	0
1PA	190615	2	2	22	P	P2	13.19983025	0.94	0	0
1PA	190618	3	2	32	P	P2	11.62933642	0.97	0	0
1PA	190618	3	1	31	P	P1	11.62933642	0.7	0	0.63
1PA	190618	3	3	33	P	P3	11.62933642	0.89	0	0
21PC	190605	1	1	11	P	P1	5.882170439	0.65	0	0.69
21PC	190605	1	3	13	P	P3	5.882170439	0.87	0	0
21PC	190605	1	2	12	P	P2	5.882170439	0.88	0	0
21PC	190617	2	1	21	P	P1	8.5571875	0.66	0	1.53
21PC	190617	2	2	22	P	P2	8.5571875	0.36	1.13	3.05
21PC	190617	2	3	23	P	P3	8.5571875	0.37	0.81	2.6
21PC	190625	3	2	32	P	P2	8.369262147	0.44	0.66	1.83
21PC	190625	3	1	31	P	P1	8.369262147	0.85	0	0
27NC	190606	1	1	11	N	N1	7.513887533	0.95	0	0
27NC	190606	1	3	13	N	N3	7.513887533	0.59	0	0.76
27NC	190606	1	2	12	N	N2	7.513887533	0.68	0	0.62
27NC	190624	2	1	21	N	N1	11.20706349	0.73	0	0.54
27NC	190624	2	2	22	N	N2	11.20706349	0.29	1.45	4.46
27NC	190624	2	3	23	N	N3	11.20706349	0.33	1.08	4.97
27NC	190627	3	2	32	N	N2	9.250773114	0.41	0.76	4.13
27NC	190627	3	1	31	N	N1	9.250773114	0.46	0.57	1.86
27NC	190627	3	3	33	N	N3	9.250773114	0.29	1.76	5.15
28NC	190606	1	3	13	N	N3	7.152282648	0.53	0	0.94
28NC	190606	1	2	12	N	N2	7.152282648	0.56	0	0.9
28NC	190619	2	1	21	N	N1	8.844375	0.64	0	0.73
28NC	190619	2	3	23	N	N3	8.844375	0.41	0.63	1.55
28NC	190619	2	2	22	N	N2	8.844375	0.41	0.7	2.47
28NC	190625	3	2	32	N	N2	9.163203124	0.56	0	1.47
28NC	190625	3	3	33	N	N3	9.163203124	0.32	1.22	3.32
29PD	190606	1	1	11	P	P1	5.920788311	0.86	0	0
29PD	190606	1	3	13	P	P3	5.920788311	0.74	0	0.52
29PD	190606	1	2	12	P	P2	5.920788311	0.8	0	0
29PD	190619	2	1	21	P	P1	7.719571429	0.76	0	0
29PD	190619	2	2	22	P	P2	7.719571429	0.53	0	1.53
29PD	190619	2	3	23	P	P3	7.719571429	0.37	1.08	2.99
29PD	190628	3	2	32	P	P2	9.477157313	0.55	0	1.89
29PD	190628	3	1	31	P	P1	9.477157313	0.92	0	0
29PD	190628	3	3	33	P	P3	9.477157313	0.55	0	1.61
31ND	190606	1	1	11	N	N1	6.243975177	0.85	0	0
31ND	190606	1	3	13	N	N3	6.243975177	0.53	0	1.08
31ND	190606	1	2	12	N	N2	6.243975177	0.68	0	0.69
31ND	190619	2	3	23	N	N3	9.005607278	0.73	0	0.54
31ND	190619	2	2	22	N	N2	9.005607278	0.94	0	0
31ND	190628	3	3	33	N	N3	9.460439189	0.43	0.73	2.89
31ND	190628	3	2	32	N	N2	9.460439189	0.58	0	1.74
31ND	190628	3	1	31	N	N1	9.460439189	0.88	0	0
3PA	190602	1	1	11	P	P1	10.92519603	0.79	0	0
3PA	190602	1	2	12	P	P2	10.92519603	0.66	0	0.59
3PA	190615	2	1	21	P	P1	12.79553305	0.6	0	1.1
3PA	190615	2	3	23	P	P3	12.79553305	0.72	0	0.54
3PA	190615	2	2	22	P	P2	12.79553305	0.68	0	0.7
3PA	190618	3	2	32	P	P2	12.49134948	0.77	0	0
3PA	190618	3	1	31	P	P1	12.49134948	0.77	0	0
3PA	190618	3	3	33	P	P3	12.49134948	0.86	0	0
41PE	190607	1	1	11	P	P1	7.011467407	0.9	0	0
41PE	190607	1	3	13	P	P3	7.011467407	0.95	0	0
41PE	190607	1	2	12	P	P2	7.011467407	0.95	0	0
41PE	190619	2	3	23	P	P3	10.56917521	0.83	0	0
41PE	190619	2	2	22	P	P2	10.56917521	0.84	0	0
41PE	190619	2	1	21	P	P1	10.56917521	0.77	0	0
41PE	190622	3	1	31	P	P1	9.453352855	0.76	0	0
41PE	190622	3	3	33	P	P3	9.453352855	0.83	0	0
43NE	190607	1	1	11	N	N1	9.192375	0.64	0	0.61
43NE	190607	1	3	13	N	N3	9.192375	0.47	0.54	1.26
43NE	190607	1	2	12	N	N2	9.192375	0.51	0	0.91
43NE	190617	2	1	21	N	N1	NA	0.7	0	0.58
43NE	190617	2	2	22	N	N2	NA	0.8	0	0
43NE	190617	2	3	23	N	N3	NA	0.61	0	1.27
43NE	190624	3	2	32	N	N2	10.77033359	0.7	0	0.76
43NE	190624	3	1	31	N	N1	10.77033359	0.87	0	0
43NE	190624	3	3	33	N	N3	10.77033359	0.57	0	1.48
44PE	190607	1	1	11	P	P1	8.242798507	0.53	0	0.76
44PE	190607	1	3	13	P	P3	8.242798507	0.75	0	0
44PE	190607	1	2	12	P	P2	8.242798507	0.78	0	0
44PE	190617	2	1	21	P	P1	9.61816209	0.85	0	0
44PE	190617	2	2	22	P	P2	9.61816209	0.85	0	0
44PE	190617	2	3	23	P	P3	9.61816209	0.7	0	0.98
44PE	190623	3	2	32	P	P2	9.5701075	0.66	0	0.88
44PE	190623	3	1	31	P	P1	9.5701075	0.73	0	0.56
44PE	190623	3	3	33	P	P3	9.5701075	0.57	0	1.17
47NE	190607	1	1	11	N	N1	7.199654704	0.2	0.89	1.7
47NE	190607	1	3	13	N	N3	7.199654704	0.4	0.72	1.81
47NE	190607	1	2	12	N	N2	7.199654704	0.28	1.12	2.19
47NE	190621	2	1	21	N	N1	8.108408021	0.31	1.1	2.3
47NE	190621	2	2	22	N	N2	8.108408021	0.27	0.88	1.64
47NE	190621	2	3	23	N	N3	8.108408021	0.27	0.79	1.21
47NE	190627	3	2	32	N	N2	9.028337671	0.56	0	0.73
47NE	190627	3	1	31	N	N1	9.028337671	0.85	0	0
47NE	190627	3	3	33	N	N3	9.028337671	0.41	0.61	0.94
49PA	190608	1	1	11	P	P1	10.34555556	0.67	0	0.59
49PA	190608	1	3	13	P	P3	10.34555556	0.42	0.59	1.12
49PA	190608	1	2	12	P	P2	10.34555556	0.65	0	0.59
49PA	190616	2	1	21	P	P1	10.57348214	0.77	0	0
49PA	190616	2	2	22	P	P2	10.57348214	0.8	0	0
49PA	190616	2	3	23	P	P3	10.57348214	0.47	0.52	0.82
49PA	190620	3	2	32	P	P2	10.60174242	0.78	0	0
49PA	190620	3	1	31	P	P1	10.60174242	0.58	0	0.77
49PA	190620	3	3	33	P	P3	10.60174242	0.98	0	0
50PA	190608	1	1	11	P	P1	9.232052239	0.52	0	0.79
50PA	190608	1	3	13	P	P3	9.232052239	0.69	0	0.59
50PA	190608	1	2	12	P	P2	9.232052239	0.83	0	0
50PA	190616	2	3	23	P	P3	10.87231881	0.76	0	0
50PA	190616	2	1	21	P	P1	10.87231881	0.66	0	0.71
50PA	190622	3	2	32	P	P2	11.5932849	0.46	0.57	1.75
50PA	190622	3	1	31	P	P1	11.5932849	0.68	0	0.95
50PA	190622	3	3	33	P	P3	11.5932849	0.26	1.35	3.98
51NA	190608	1	1	11	N	N1	10.56312056	0.59	0	1.18
51NA	190608	1	3	13	N	N3	10.56312056	0.32	1.2	4.66
51NA	190608	1	2	12	N	N2	10.56312056	0.23	1.46	3.65
51NA	190616	2	1	21	N	N1	11.59129164	0.73	0	0.53
51NA	190616	2	2	22	N	N2	11.59129164	0.69	0	0.58
51NA	190616	2	3	23	N	N3	11.59129164	0.5	0	0.75
51NA	190618	3	2	32	N	N2	10.87525079	0.84	0	0
51NA	190618	3	1	31	N	N1	10.87525079	0.82	0	0
51NA	190618	3	3	33	N	N3	10.87525079	0.81	0	0
52PA	190608	1	1	11	P	P1	9.805869789	0.35	0.71	1.88
52PA	190608	1	3	13	P	P3	9.805869789	0.42	0.67	1.98
52PA	190608	1	2	12	P	P2	9.805869789	0.62	0	0.66
52PA	190617	2	1	21	P	P1	NA	0.55	0	0.92
52PA	190617	2	2	22	P	P2	NA	0.59	0	0.75
52PA	190617	2	3	23	P	P3	NA	0.59	0	0.69
52PA	190623	3	2	32	P	P2	10.04991577	0.55	0	1.01
52PA	190623	3	1	31	P	P1	10.04991577	0.71	0	0.62
52PA	190623	3	3	33	P	P3	10.04991577	0.57	0	1.08
53NA	190608	1	1	11	N	N1	10.10731061	0.58	0	0.82
53NA	190608	1	3	13	N	N3	10.10731061	0.3	1.15	3.57
53NA	190608	1	2	12	N	N2	10.10731061	0.36	0.82	2.25
53NA	190615	2	1	21	N	N1	11.39427663	0.52	0	0.87
53NA	190615	2	2	22	N	N2	11.39427663	0.45	0.57	1.14
53NA	190615	2	3	23	N	N3	11.39427663	0.34	0.78	1.89
53NA	190620	3	2	32	N	N2	11.02540124	0.69	0	0.58
53NA	190620	3	1	31	N	N1	11.02540124	0.79	0	0
53NA	190620	3	3	33	N	N3	11.02540124	0.77	0	0
56NA	190608	1	1	11	N	N1	11.24550236	0.7	0	0.59
56NA	190608	1	3	13	N	N3	11.24550236	0.36	0.78	3.06
56NA	190608	1	2	12	N	N2	11.24550236	0.43	0.61	1.74
56NA	190615	2	1	21	N	N1	10.73419006	0.84	0	0
56NA	190615	2	2	22	N	N2	10.73419006	0.76	0	0
56NA	190615	2	3	23	N	N3	10.73419006	0.68	0	0.78
56NA	190618	3	2	32	N	N2	12.48448238	0.49	0.51	1.27
56NA	190618	3	1	31	N	N1	12.48448238	0.7	0	0.67
56NA	190618	3	3	33	N	N3	12.48448238	0.59	0	0.82
58NB	190608	1	1	11	N	N1	NA	0.91	0	0
58NB	190608	1	3	13	N	N3	NA	0.49	0.5	1.8
58NB	190608	1	2	12	N	N2	NA	0.65	0	0.81
58NB	190621	2	2	22	N	N2	8.856112942	0.46	0.56	1.37
58NB	190621	2	1	21	N	N1	8.856112942	0.72	0	0.58
58NB	190627	3	2	32	N	N2	10.14523732	0.8	0	0
5NA	190616	2	1	21	N	N1	11.88340807	0.73	0	0.54
5NA	190616	2	2	22	N	N2	11.88340807	0.47	0.55	1.16
5NA	190616	2	3	23	N	N3	11.88340807	0.46	0.58	1.24
5NA	190618	3	1	31	N	N1	10.54151625	0.75	0	0.5
5NA	190618	3	2	32	N	N2	10.54151625	0.62	0	0.61
5NA	190618	3	3	33	N	N3	10.54151625	0.51	0	0.76
60PB	190608	1	1	11	P	P1	7.541019241	0.57	0	1.04
60PB	190608	1	3	13	P	P3	7.541019241	0.4	0.72	3.1
60PB	190608	1	2	12	P	P2	7.541019241	0.47	0.58	2.54
60PB	190622	2	2	22	P	P2	8.848014706	0.7	0	0.66
60PB	190622	2	1	21	P	P1	8.848014706	0.73	0	0.56
60PB	190622	2	3	23	P	P3	8.848014706	0.63	0	0.89
60PB	190627	3	2	32	P	P2	10.18339603	0.84	0	0
61NB	190608	1	1	11	N	N1	7.461167709	0.82	0	0
61NB	190608	1	3	13	N	N3	7.461167709	0.69	0	0.66
61NB	190608	1	2	12	N	N2	7.461167709	0.73	0	0.55
61NB	190623	2	1	21	N	N1	8.543465608	0.94	0	0
61NB	190623	2	2	22	N	N2	8.543465608	0.74	0	0.52
61NB	190623	2	3	23	N	N3	8.543465608	0.63	0	0.87
61NB	190628	3	2	32	N	N2	9.521047297	0.36	0.89	2.19
61NB	190628	3	1	31	N	N1	9.521047297	0.7	0	0.58
61NB	190628	3	3	33	N	N3	9.521047297	0.45	0.63	2.29
61PB	190608	1	1	11	P	P1	6.987827563	0.6	0	1.22
61PB	190608	1	2	12	P	P2	6.987827563	0.18	3.43	4.81
61PB	190619	2	2	22	P	P2	9.86594697	0.71	0	0.62
61PB	190619	2	1	21	P	P1	9.86594697	0.76	0	0
61PB	190619	2	3	23	P	P3	9.86594697	0.57	0	0.95
61PB	190624	3	1	31	P	P1	8.497157996	0.84	0	0
61PB	190624	3	3	33	P	P3	8.497157996	0.66	0	0.72
61PB	190624	3	2	32	P	P2	8.497157996	0.74	0	0.5
6PA	190602	1	1	11	P	P1	9.285803953	0.75	0	0
6PA	190602	1	3	13	P	P3	9.285803953	0.34	0.73	2.3
6PA	190602	1	2	12	P	P2	9.285803953	0.46	0.54	1.22
6PA	190616	2	1	21	P	P1	13.05032391	0.71	0	0.57
6PA	190616	2	2	22	P	P2	13.05032391	0.75	0	0.5
6PA	190616	2	3	23	P	P3	13.05032391	0.56	0	1.05
6PA	190620	3	2	32	P	P2	12.00154475	0.48	0.01	0.1
6PA	190620	3	1	31	P	P1	12.00154475	0.59	0	0.04
6PA	190620	3	3	33	P	P3	12.00154475	0	0.05	0.23
72PC	190609	1	1	11	P	P1	7.42232458	0.73	0	0.53
72PC	190609	1	3	13	P	P3	7.42232458	0.73	0	0.54
72PC	190609	1	2	12	P	P2	7.42232458	0.68	0	0.65
72PC	190620	2	1	21	P	P1	8.506477273	0.72	0	0.65
72PC	190620	2	2	22	P	P2	8.506477273	0.57	0	0.8
72PC	190620	2	3	23	P	P3	8.506477273	0.66	0	0.68
72PC	190625	3	2	32	P	P2	8.483884407	0.63	0	1.14
72PC	190625	3	1	31	P	P1	8.483884407	0.58	0	1.25
72PC	190625	3	3	33	P	P3	8.483884407	0.64	0	2.07
73PD	190609	1	1	11	P	P1	7.179624114	0.65	0	1.42
73PD	190609	1	3	13	P	P3	7.179624114	0.85	0	0
73PD	190609	1	2	12	P	P2	7.179624114	0.69	0	0.6
73PD	190620	2	1	21	P	P1	8.586311821	0.69	0	0.59
73PD	190620	2	2	22	P	P2	8.586311821	0.74	0	0.51
73PD	190620	2	3	23	P	P3	8.586311821	0.84	0	0
73PD	190627	3	2	32	P	P2	8.498374723	0.86	0	0
73PD	190627	3	1	31	P	P1	8.498374723	0.82	0	0
73PD	190627	3	3	33	P	P3	8.498374723	0.86	0	0
76PD	190609	1	1	11	P	P1	NA	0.97	0	0
76PD	190609	1	3	13	P	P3	NA	0.72	0	0.56
76PD	190609	1	2	12	P	P2	NA	0.96	0	0
76PD	190617	2	1	21	P	P1	8.316756749	0.82	0	0
76PD	190617	2	2	22	P	P2	8.316756749	0.79	0	0
76PD	190617	2	3	23	P	P3	8.316756749	0.74	0	0.52
76PD	190624	3	2	32	P	P2	11.79057935	0.82	0	0
76PD	190624	3	1	31	P	P1	11.79057935	0.84	0	0
76PD	190624	3	3	33	P	P3	11.79057935	0.72	0	0.65
78NA	190610	1	1	11	N	N1	10.58861111	0.62	0	0.87
78NA	190610	1	3	13	N	N3	10.58861111	0.42	0.65	2.28
78NA	190610	1	2	12	N	N2	10.58861111	0.32	0.92	2.14
78NA	190616	2	1	21	N	N1	11.57015663	0.93	0	0
78NA	190616	2	2	22	N	N2	11.57015663	0.6	0	0.64
78NA	190623	3	2	32	N	N2	10.73629902	0.86	0	0
78NA	190623	3	1	31	N	N1	10.73629902	0.72	0	0.61
78NA	190623	3	3	33	N	N3	10.73629902	0.7	0	0.68
7PA	190602	1	1	11	P	P1	10.01132229	0.71	0	0.56
7PA	190602	1	3	13	P	P3	10.01132229	0.52	0	0.81
7PA	190602	1	2	12	P	P2	10.01132229	0.45	0.58	1.47
7PA	190615	2	1	21	P	P1	11.66632883	0.73	0	0.54
7PA	190615	2	2	22	P	P2	11.66632883	0.72	0	0.55
7PA	190615	2	3	23	P	P3	11.66632883	0.75	0	0.5
7PA	190620	3	2	32	P	P2	10.06510714	0.58	0	0.01
7PA	190620	3	1	31	P	P1	10.06510714	0.8	0	0
7PA	190620	3	3	33	P	P3	10.06510714	0	0.03	0.05
82NA	190610	1	1	11	N	N1	11.09461268	0.46	0.55	0.98
82NA	190610	1	3	13	N	N3	11.09461268	0.42	0.67	2.17
82NA	190610	1	2	12	N	N2	11.09461268	0.4	0.71	2.38
82NA	190616	2	1	21	N	N1	10.14585084	0.5	0	1.12
82NA	190616	2	2	22	N	N2	10.14585084	0.28	1.19	2.58
82NA	190616	2	3	23	N	N3	10.14585084	0.37	0.77	2.52
82NA	190620	3	2	32	N	N2	10.66150735	0.84	0	0
82NA	190620	3	1	31	N	N1	10.66150735	0.77	0	0
82NA	190620	3	3	33	N	N3	10.66150735	0.57	0	0.83
83PA	190610	1	1	11	P	P1	9.607538156	0.63	0	0.73
83PA	190610	1	3	13	P	P3	9.607538156	0.32	0.77	1.96
83PA	190610	1	2	12	P	P2	9.607538156	0.52	0	0.84
83PA	190615	2	1	21	P	P1	NA	0.76	0	0
83PA	190615	2	2	22	P	P2	NA	0.56	0	0.83
83PA	190615	2	3	23	P	P3	NA	0.7	0	0.56
83PA	190622	3	2	32	P	P2	10.30157143	0.7	0	0.59
83PA	190622	3	1	31	P	P1	10.30157143	0.67	0	0.61
83PA	190622	3	3	33	P	P3	10.30157143	0.9	0	0
86NE	190612	1	1	11	N	N1	7.418032636	0.55	0	0.74
86NE	190612	1	3	13	N	N3	7.418032636	0.44	0.6	1.27
86NE	190612	1	2	12	N	N2	7.418032636	0.41	0.66	1.41
86NE	190620	2	1	21	N	N1	9.952316176	0.49	0.51	0.94
86NE	190620	2	2	22	N	N2	9.952316176	0.59	0	1.09
86NE	190620	2	3	23	N	N3	9.952316176	0.63	0	0.83
86NE	190627	3	2	32	N	N2	11.11635705	0.93	0	0
86NE	190627	3	1	31	N	N1	11.11635705	0.84	0	0
86NE	190627	3	3	33	N	N3	11.11635705	0.74	0	0.53
88PE	190612	1	1	11	P	P1	10.93091647	0.51	0	0.71
88PE	190612	1	3	13	P	P3	10.93091647	0.61	0	0.77
88PE	190612	1	2	12	P	P2	10.93091647	0.54	0	0.99
88PE	190616	2	1	21	P	P1	10.95310246	0.6	0	0.79
88PE	190616	2	2	22	P	P2	10.95310246	0.66	0	0.62
88PE	190616	2	3	23	P	P3	10.95310246	0.77	0	0
88PE	190618	3	2	32	P	P2	11.10831778	0.75	0	0
88PE	190618	3	1	31	P	P1	11.10831778	0.44	0.56	0.9
88PE	190618	3	3	33	P	P3	11.10831778	0.82	0	0
90NE	190612	1	1	11	N	N1	5.792838264	0.53	0	1.05
90NE	190612	1	2	12	N	N2	5.792838264	0.65	0	0.67
90NE	190622	2	1	21	N	N1	9.991360294	0.5	0	0.95
90NE	190622	2	3	23	N	N3	9.991360294	0.36	0.72	1.93
90NE	190622	2	2	22	N	N2	9.991360294	0.37	0.69	1.82
90NE	190628	3	2	32	N	N2	9.314044522	0.46	0.65	2.78
90NE	190628	3	1	31	N	N1	9.314044522	0.83	0	0
90NE	190628	3	3	33	N	N3	9.314044522	0.46	0.59	3.07
90PE	190612	1	1	11	P	P1	9.549082416	0.6	0	0.76
90PE	190612	1	3	13	P	P3	9.549082416	0.79	0	0
90PE	190612	1	2	12	P	P2	9.549082416	0.54	0	0.76
90PE	190617	2	1	21	P	P1	NA	0.53	0	1
90PE	190617	2	2	22	P	P2	NA	0.68	0	0.61
90PE	190617	2	3	23	P	P3	NA	0.68	0	0.64
90PE	190623	3	2	32	P	P2	10.91382044	0.61	0	0.74
90PE	190623	3	1	31	P	P1	10.91382044	0.59	0	0.86
90PE	190623	3	3	33	P	P3	10.91382044	0.32	0.07	0.68
91NE	190612	1	1	11	N	N1	8.355340909	0.61	0	0.69
91NE	190612	1	3	13	N	N3	8.355340909	0.79	0	0
91NE	190617	2	3	23	N	N3	8.407148731	0.8	0	0
91NE	190617	2	2	22	N	N2	8.407148731	0.81	0	0
91NE	190617	2	1	21	N	N1	8.407148731	0.67	0	0.72
91NE	190623	3	2	32	N	N2	9.83360594	0.7	0	0.77
91NE	190623	3	1	31	N	N1	9.83360594	0.79	0	0
91NE	190623	3	3	33	N	N3	9.83360594	0.53	0	0.88
91PE	190612	1	1	11	P	P1	7.476266234	0.54	0	0.84
91PE	190612	1	3	13	P	P3	7.476266234	0.68	0	0.76
91PE	190612	1	2	12	P	P2	7.476266234	0.75	0	0
91PE	190620	2	1	21	P	P1	10.38289898	0.59	0	1.66
91PE	190620	2	2	22	P	P2	10.38289898	0.41	1.07	3.02
91PE	190620	2	3	23	P	P3	10.38289898	0.44	0.74	2.67
91PE	190624	3	2	32	P	P2	9.94363353	0.61	0	1.58
91PE	190624	3	1	31	P	P1	9.94363353	0.67	0	1.21
91PE	190624	3	3	33	P	P3	9.94363353	0.59	0	1.8
92NE	190612	1	1	11	N	N1	7.976868261	0.76	0	0
92NE	190612	1	2	12	N	N2	7.976868261	0.38	0.67	1.17
92NE	190612	1	3	13	N	N3	7.976868261	0.46	0.57	1.38
92NE	190622	3	1	31	N	N1	10.16985941	0.46	0.56	0.83
92NE	190622	3	2	32	N	N2	10.16985941	0.58	0	0.85
92NE	190622	3	3	33	N	N3	10.16985941	0.53	0	2.18
93ND	190612	1	1	11	N	N1	6.399424052	0.58	0	0.7
93ND	190612	1	3	13	N	N3	6.399424052	0.72	0	0.56
93ND	190612	1	2	12	N	N2	6.399424052	0.59	0	0.85
93ND	190620	2	3	23	N	N3	9.665257484	0.55	0	1.54
93ND	190620	2	1	21	N	N1	9.665257484	0.72	0	0.62
93ND	190625	3	2	32	N	N2	11.01868049	0.88	0	0
93ND	190625	3	1	31	N	N1	11.01868049	0.78	0	0
93ND	190625	3	3	33	N	N3	11.01868049	0.43	0.7	2.24
95ND	190612	1	1	11	N	N1	7.453557692	0.7	0	0.55
95ND	190612	1	3	13	N	N3	7.453557692	0.65	0	0.66
95ND	190612	1	2	12	N	N2	7.453557692	0.82	0	0
95ND	190622	2	1	21	N	N1	11.09161542	0.72	0	0.64
95ND	190622	2	2	22	N	N2	11.09161542	0.61	0	1.03
95ND	190622	2	3	23	N	N3	11.09161542	0.48	0.54	2.08
95ND	190627	3	2	32	N	N2	10.58028457	0.94	0	0
95ND	190627	3	1	31	N	N1	10.58028457	0.78	0	0
95ND	190627	3	3	33	N	N3	10.58028457	0.78	0	0
9NB	190616	1	1	11	N	N1	9.619009495	0.53	0	1.14
9NB	190616	1	3	13	N	N3	9.619009495	0.23	1.51	4.25
9NB	190616	1	2	12	N	N2	9.619009495	0.29	1.77	4.12
9NB	190622	2	1	21	N	N1	9.230808824	0.69	0	0.88
9NB	190622	2	2	22	N	N2	9.230808824	0.41	0.76	2.86
9NB	190622	2	3	23	N	N3	9.230808824	0.25	2.43	4.4
9NB	190701	3	2	32	N	N2	NA	0.42	0.71	2.06
9NB	190701	3	1	31	N	N1	NA	0.6	0	1.27
9NB	190701	3	3	33	N	N3	NA	0.42	0.67	1.78
9PB	190615	1	1	11	P	P1	NA	0.37	0.75	1.59
9PB	190615	1	2	12	P	P2	NA	0.61	0	0.7
9PB	190623	2	1	21	P	P1	11.05174475	0.88	0	0
9PB	190623	2	3	23	P	P3	11.05174475	0.38	0.81	3
9PB	190623	2	2	22	P	P2	11.05174475	0.47	0.56	2.06
9PB	190701	3	2	32	P	P2	NA	0.72	0	0.53
9PB	190701	3	1	31	P	P1	NA	0.79	0	0
9PB	190701	3	3	33	P	P3	NA	0.8	0	0
