# Supplementary material for: Predation Risk Experienced by Tadpoles Shapes Personalities Before but Not After Metamorphosis
Source: Ecol Evol. 2024 Nov 13;14(11):e70532. doi: 10.1002/ece3.70532 (PMC11560291; doi:10.1002/ece3.70532)
Supplement: Supplementary file 1 — Appendix S1. [file ECE3-14-e70532-s001.zip › zabki24.txt]

kij	masa	dl.mm	data	godz	temp	t.wyj	t.wyj900	wyszla	kijwar
5NA	0.145	12.1	190802	NA	24	149	149	1	N
9NB	NA	NA	190812	1200	26	nw	900	0	N
10NB	0.077	9.59	190725	1700	29	26	26	1	N
11NB	0.128	10.38	190710	1130	NA	3	3	1	N
13NB	0.133	11.1	190725	1700	29	0	0	1	N
14NB	0.094	9.39	190710	1130	NA	nw	900	0	N
27NC	0.068	9.12	190816	1700	NA	nw	900	0	N
28NC	0.1	11	190818	1800	27	765	765	1	N
31ND	NA	10.4	190818	1800	27	nw	900	0	N
43NE	0.11	10.6	190816	1700	NA	nw	900	0	N
47NE	0.076	10.3	190818	1800	27	nw	900	0	N
51NA	0.073	9.75	190706	930	NA	nw	900	0	N
53NA	0.067	8.8	190710	1130	NA	nw	900	0	N
56NA	0.098	11.02	190706	930	NA	0	0	1	N
58NB	0.094	10.4	190802	NA	24	nw	900	0	N
61NB	0.12	11.2	190816	1700	NA	33	33	1	N
78NA	0.098	9.7	190816	1700	NA	30	30	1	N
82NA	NA	NA	190806	1300	25	nw	900	0	N
86NE	0.14	10.9	190816	1700	NA	0	0	1	N
90NE	0.08	9.8	190816	1700	NA	15	15	1	N
91NE	0.111	10.76	190802	NA	24	99	99	1	N
92NE	0.138	11.46	190806	1300	25	76	76	1	N
93ND	0.151	11.5	190802	NA	24	137	137	1	N
95ND	0.128	11.7	190806	1300	25	nw	900	0	N
1PA	0.184	13.3	190706	930	NA	0	0	1	P
3PA	0.164	12.3	190706	930	NA	niewidac	NA	1	P
6PA	0.089	10.26	190706	930	NA	0	0	1	P
7PA	0.074	10.06	190706	930	NA	nw	900	0	P
9PB	0.086	9.82	190806	1300	25	nw	900	0	P
10PB	0.145	12.5	190802	NA	24	520	520	1	P
13PB	0.136	11.2	190802	NA	24	886	886	1	P
14PB	0.1	10.33	190806	1300	25	nw	900	0	P
18PC	0.108	11.4	190812	1200	26	nw	900	0	P
21PC	0.096	10	190818	1800	27	nw	900	0	P
29PD	0.118	11.8	190818	1800	27	nw	900	0	P
41PE	0.14	11.5	190816	1700	NA	0	0	1	P
44PE	0.1	11.1	190812	1200	26	65	65	1	P
49PA	0.116	10.93	190806	1300	25	nw	900	0	P
50PA	0.125	11.52	190806	1300	25	113	113	1	P
52PA	NA	NA	190806	1300	25	nw	900	0	P
60PB	0.097	10.2	190812	1200	26	nw	900	0	P
61PB	0.146	12	190812	1200	26	0	0	1	P
72PC	0.117	11.1	190812	1200	26	403	403	1	P
73PD	0.142	12.2	190816	1700	NA	35	35	1	P
76PD	0.167	12.7	190802	NA	24	0	0	1	P
83PA	0.097	11.3	190725	1700	29	177	177	1	P
88PE	0.104	11.1	190706	930	NA	19	19	1	P
90PE	0.135	12.2	190802	NA	24	101	101	1	P
91PE	0.137	11.5	190812	1200	26	222	222	1	P
5NA	0.145	12.1	190803	NA	23	nw	900	0	N
9NB	NA	NA	190813	1700	25	NA	NA	NA	N
10NB	0.077	9.59	190726	1700	27	nw	900	0	N
11NB	0.128	10.38	190711	1000	27	nw	900	0	N
13NB	0.133	11.1	190726	1700	27	409	409	1	N
14NB	0.094	9.39	190711	1000	NA	nw	900	0	N
27NC	0.068	9.12	190817	1700	28	nw	900	0	N
28NC	0.1	11	190820	1430	26	83	83	1	N
31ND	NA	10.4	190820	1430	26	nw	900	0	N
43NE	0.11	10.6	190817	1700	28	0	0	1	N
47NE	0.076	10.3	190820	1430	26	<619	NA	1	N
51NA	0.073	9.75	190707	1030	NA	14	14	1	N
53NA	0.067	8.8	190711	1000	NA	nw	900	0	N
56NA	0.098	11.02	190707	1030	NA	0?	NA	1	N
58NB	0.094	10.4	190803	NA	23	nw	900	0	N
61NB	0.12	11.2	190817	1700	28	0	0	1	N
78NA	0.098	9.7	190817	1700	28	105	105	1	N
82NA	NA	NA	190808	1300	NA	NA	NA	NA	N
86NE	0.14	10.9	190817	1700	28	2	2	1	N
90NE	0.08	9.8	190817	1700	28	20	20	1	N
91NE	0.111	10.76	190803	NA	23	nw	900	0	N
92NE	0.138	11.46	190808	1300	NA	137	137	1	N
93ND	0.151	11.5	190803	NA	23	0	0	1	N
95ND	0.128	11.7	190808	1300	NA	0	0	1	N
1PA	0.184	13.3	190707	1030	NA	23	23	1	P
3PA	0.164	12.3	190707	1030	NA	335	335	1	P
6PA	0.089	10.26	190707	1030	NA	111	111	1	P
7PA	0.074	10.06	190707	1030	NA	nw	900	0	P
9PB	0.086	9.82	190808	1300	NA	5	5	1	P
10PB	0.145	12.5	190803	NA	23	212	212	1	P
13PB	0.136	11.2	190803	NA	23	0	0	1	P
14PB	0.1	10.33	190808	1300	NA	nw	900	0	P
18PC	0.108	11.4	190813	1700	25	353	353	1	P
21PC	0.096	10	190820	1430	26	nw	900	0	P
29PD	0.118	11.8	190820	1430	26	908	908	1	P
41PE	0.14	11.5	190817	1700	28	nw	900	0	P
44PE	0.1	11.1	190813	1700	25	nw	900	0	P
49PA	0.116	10.93	190808	1300	NA	nw	900	0	P
50PA	0.125	11.52	190808	1300	NA	110	110	1	P
52PA	NA	NA	190808	1300	NA	NA	NA	NA	P
60PB	0.097	10.2	190813	1700	25	nw	900	0	P
61PB	0.146	12	190813	1700	25	443	443	1	P
72PC	0.117	11.1	190813	1700	25	nw	900	0	P
73PD	0.142	12.2	190817	1700	28	347	347	1	P
76PD	0.167	12.7	190803	NA	23	12	12	1	P
83PA	0.097	11.3	190726	1700	27	60	60	1	P
88PE	0.104	11.1	190707	1030	NA	18	18	1	P
90PE	0.135	12.2	190803	NA	23	401	401	1	P
91PE	0.137	11.5	190813	1700	25	0	0	1	P
5NA	0.145	12.1	190805	NA	23	560	560	1	N
9NB	NA	NA	190814	1700	20	NA	NA	NA	N
10NB	0.077	9.59	190727	1200	NA	nw	900	0	N
11NB	0.128	10.38	190712	1000	NA	nw	900	0	N
13NB	0.133	11.1	190727	1200	NA	106	106	1	N
14NB	0.094	9.39	190712	1000	NA	nw	900	0	N
27NC	0.068	9.12	190820	NA	NA	nw	900	0	N
28NC	0.1	11	190821	NA	23	119	119	1	N
31ND	NA	10.4	190821	NA	23	NA	NA	NA	N
43NE	0.11	10.6	190820	NA	NA	17	17	1	N
47NE	0.076	10.3	190821	NA	23	nw	900	0	N
51NA	0.073	9.75	190708	930	NA	nw	900	0	N
53NA	0.067	8.8	190712	1000	NA	nw	900	0	N
56NA	0.098	11.02	190708	930	NA	nw	900	0	N
58NB	0.094	10.4	190805	NA	23	nw	900	0	N
61NB	0.12	11.2	190820	NA	NA	30	30	1	N
78NA	0.098	9.7	190820	NA	NA	24	24	1	N
82NA	NA	NA	190809	1700	23	NA	NA	NA	N
86NE	0.14	10.9	190820	NA	NA	18	18	1	N
90NE	0.08	9.8	190820	NA	NA	nw	900	0	N
91NE	0.111	10.76	190805	NA	23	17	17	1	N
92NE	0.138	11.46	190809	1700	23	78	78	1	N
93ND	0.151	11.5	190805	NA	23	nw	900	0	N
95ND	0.128	11.7	190809	1700	23	104	104	1	N
1PA	0.184	13.3	190708	930	NA	33	33	1	P
3PA	0.164	12.3	190708	930	NA	12	12	1	P
6PA	0.089	10.26	190708	930	NA	100	100	1	P
7PA	0.074	10.06	190708	930	NA	nw	900	0	P
9PB	0.086	9.82	190809	1700	23	nw	900	0	P
10PB	0.145	12.5	190805	NA	23	34	34	1	P
13PB	0.136	11.2	190805	NA	23	nw	900	0	P
14PB	0.1	10.33	190809	1700	23	nw	900	0	P
18PC	0.108	11.4	190814	1700	20	22	22	1	P
21PC	0.096	10	190821	NA	23	880	880	1	P
29PD	0.118	11.8	190821	NA	23	949	949	1	P
41PE	0.14	11.5	190820	NA	NA	269	269	1	P
44PE	0.1	11.1	190814	1700	20	nw	900	0	P
49PA	0.116	10.93	190809	1700	23	473	473	1	P
50PA	0.125	11.52	190809	1700	23	171	171	1	P
52PA	NA	NA	190809	1700	23	NA	NA	NA	P
60PB	0.097	10.2	190814	1700	20	nw	900	0	P
61PB	0.146	12	190814	1700	NA	11	11	1	P
72PC	0.117	11.1	190814	1700	20	7	7	1	P
73PD	0.142	12.2	190820	NA	NA	25	25	1	P
76PD	0.167	12.7	190805	NA	23	0	0	1	P
83PA	0.097	11.3	190727	1200	NA	54	54	1	P
88PE	0.104	11.1	190708	930	NA	181	181	1	P
90PE	0.135	12.2	190805	NA	23	11	11	1	P
91PE	0.137	11.5	190814	1700	20	24	24	1	P
